# Supplementary material for: Oncogenic and immunomodulatory functions of SUV420H1 in HPV-negative head and neck squamous cell carcinoma
Source: bioRxiv. 2025 Oct 20:2025.10.20.683419. Preprint. [Version 1] doi: 10.1101/2025.10.20.683419 (PMC12747265; doi:10.1101/2025.10.20.683419)
Supplement: Supplement 3 [file media-3.xlsx]

## Sheet: siSUV420H1
Supplementary Table 2. Differential gene expression analysis of siSUV420H1/siNC (A) and A-196/DMSO (B) treated HN-SCC-151 cells.
Supplementary Table 2A. Differential gene expression analysis of siSUV420H1/siNC treated HN-SCC-151 cells (FDR<0.1, LFC>0.38).
Gene name	baseMean	log2FoldChange	absFoldChange	lfcSE	stat	pvalue	padj
EPYC	21.2333	5.9942	63.7434	1.07558	5.57301	2.5037e-08	7.36152e-08
AL133415.1	14.8074	5.47465	44.4667	1.11525	4.90892	9.1577e-07	2.37235e-06
DIO2	503.955	5.11172	34.5765	0.17171	29.7695	9.70649e-195	8.07121e-193
SFTA1P	107.582	4.85898	29.0201	0.345457	14.0654	6.20055e-45	6.88588e-44
2025-03-04	65.7235	4.80376	27.9303	0.433242	11.088	1.43538e-28	1.03015e-27
AC100800.1	8.73432	4.68508	25.7247	1.15276	4.06424	4.81887e-05	0.000107171
VIM	6367.76	4.56239	23.6275	0.0500532	91.1508	0	0
PRR16	31.6648	4.55427	23.4947	0.586805	7.76112	8.41835e-15	3.59115e-14
ABCC9	14.8398	4.444	21.7659	0.82793	5.3676	7.97912e-08	2.25268e-07
LGALS14	14.2986	4.39463	21.0337	0.831536	5.28496	1.25734e-07	3.49537e-07
TBX2-AS1	9.97183	4.29202	19.5896	0.974714	4.40336	1.06587e-05	2.51917e-05
MYPN	111.333	4.26175	19.183	0.289865	14.7026	6.20713e-49	7.54873e-48
FZD8	12.3095	4.16335	17.9181	0.862386	4.82771	1.38113e-06	3.53021e-06
KCNH1	30.3585	4.13241	17.538	0.541172	7.63604	2.23999e-14	9.41508e-14
IL6	988.349	3.86517	14.5724	0.0947011	40.8144	0	0
ADAMTS5	158.48	3.83258	14.247	0.224243	17.0912	1.72684e-65	2.93841e-64
ITGB3	177.303	3.82212	14.144	0.209838	18.2146	3.95521e-74	7.91043e-73
CSF2	254.558	3.71089	13.0945	0.172773	21.4784	2.47861e-102	7.70515e-101
FBN1	3300.2	3.71049	13.0909	0.0572368	64.827	0	0
CXCL12	139.036	3.70456	13.0372	0.234037	15.8289	1.96563e-56	2.82142e-55
NLRP7	152.811	3.68586	12.8693	0.352571	10.4542	1.40124e-25	9.1183e-25
NKAIN4	27.793	3.59955	12.1219	0.49674	7.24634	4.28186e-13	1.68755e-12
CCR1	12.5018	3.56586	11.8422	0.735322	4.84939	1.23842e-06	3.17553e-06
CSF3	116.823	3.53644	11.6031	0.242091	14.6079	2.50041e-48	2.9934e-47
AOX1	841.122	3.48737	11.2151	0.0958087	36.3992	4.3755e-290	7.24103e-288
AC002480.1	456.476	3.47043	11.0842	0.121757	28.503	1.07633e-178	7.38554e-177
MAP6	123.056	3.4616	11.0165	0.23019	15.038	4.13828e-51	5.27998e-50
HAPLN1	34.349	3.4229	10.725	0.431424	7.93397	2.12257e-15	9.31835e-15
TRPM2	152.955	3.39338	10.5077	0.216843	15.649	3.37434e-55	4.73473e-54
ZEB2	255.632	3.33365	10.0816	0.164127	20.3114	1.01907e-91	2.72613e-90
DENND2A	618.362	3.32106	9.99396	0.109107	30.4386	1.69357e-203	1.55367e-201
KDR	10.6625	3.31867	9.97743	0.76196	4.35543	1.32803e-05	3.11826e-05
LRRN4	146.22	3.30273	9.8678	0.208083	15.8721	9.87982e-57	1.43029e-55
LGR5	87.6533	3.28264	9.73136	0.266937	12.2975	9.34644e-35	8.06997e-34
MEOX1	867.306	3.2664	9.62244	0.0883447	36.9734	3.06626e-299	5.33592e-297
COL3A1	309.076	3.23409	9.40934	0.143822	22.4868	5.58385e-112	1.93146e-110
VCAN	45.6034	3.22804	9.36993	0.387049	8.34013	7.42076e-17	3.47468e-16
AC022415.2	8.17495	3.20102	9.19607	0.868406	3.68608	0.000227732	0.000469253
LINC01638	8.2112	3.19086	9.13155	0.868048	3.6759	0.000237011	0.000487479
CDK15	170.135	3.14416	8.84067	0.191869	16.387	2.36876e-60	3.69545e-59
AC060814.3	30.245	3.13231	8.76839	0.439567	7.1259	1.03402e-12	3.99594e-12
ITGA11	69.3924	3.08201	8.46793	0.287722	10.7118	8.96411e-27	6.07932e-26
IL7R	417.937	3.08054	8.45932	0.122037	25.2426	1.3654e-140	6.52917e-139
GDNF	149.229	3.065	8.36868	0.19841	15.4478	7.80236e-54	1.06042e-52
AL162419.1	15.1821	3.05539	8.31311	0.612941	4.9848	6.20258e-07	1.62729e-06
SLC38A4	14.9737	3.02664	8.14911	0.613427	4.93399	8.0567e-07	2.09743e-06
RRAD	341.924	3.01856	8.10357	0.129298	23.3458	1.52204e-120	5.83911e-119
AC073072.1	42.8539	3.01379	8.07681	0.3683	8.18297	2.76923e-16	1.26371e-15
IMPDH1P5	13.2747	3.01261	8.07023	0.652332	4.61821	3.87059e-06	9.51998e-06
MGAM	671.09	3.01168	8.06505	0.0934866	32.2151	1.08418e-227	1.17314e-225
VIM-AS1	76.1003	3.00692	8.03845	0.286725	10.4871	9.89934e-26	6.4818e-25
MMP24	799.771	2.98411	7.91239	0.0874457	34.1253	3.10428e-255	4.26018e-253
LUM	1207.23	2.97126	7.8422	0.0724453	41.0138	0	0
TNFRSF11B	50.2622	2.96895	7.82965	0.338653	8.76693	1.8361e-18	9.25451e-18
ODAPH	160.399	2.96867	7.82816	0.190743	15.5638	1.28348e-54	1.77003e-53
CCL5	204.28	2.95781	7.76941	0.165072	17.9183	8.48664e-72	1.62604e-70
FN1	137005	2.93197	7.63152	0.026786	109.459	0	0
COL4A2-AS1	10.7899	2.89039	7.41469	0.777315	3.71842	0.000200473	0.000415518
FLI1	34.3367	2.82717	7.09681	0.398622	7.09236	1.3184e-12	5.07517e-12
COL1A2	14848	2.80964	7.01111	0.0316222	88.8504	0	0
NOG	202.932	2.79287	6.93009	0.164688	16.9586	1.66292e-64	2.7875e-63
AC080023.1	12.6472	2.76787	6.81104	0.642128	4.31047	1.62906e-05	3.79239e-05
S1PR1	311.191	2.76503	6.79762	0.130733	21.1502	2.74604e-99	8.21865e-98
SCG5	167.901	2.76107	6.77899	0.178884	15.435	9.52568e-54	1.29048e-52
LINC00452	13.8213	2.74214	6.69063	0.631692	4.34095	1.41871e-05	3.32285e-05
NEXN	440.491	2.73033	6.63606	0.113117	24.1373	1.01615e-128	4.21439e-127
AC002480.2	11.0002	2.69299	6.46652	0.69265	3.88795	0.000101095	0.000217165
AC008687.6	18.9039	2.66928	6.36113	0.526598	5.06892	4.00084e-07	1.06521e-06
AC008610.1	8.1427	2.64684	6.26292	0.785286	3.37054	0.000750213	0.00145358
PDCD1LG2	272	2.61936	6.14478	0.137403	19.0633	5.09734e-81	1.14571e-79
ADAMTS1	3611.78	2.6152	6.1271	0.046543	56.189	0	0
PTX3	305.249	2.60022	6.0638	0.133791	19.435	3.90638e-84	9.15829e-83
RBM24	470.538	2.59955	6.06096	0.103771	25.0508	1.71286e-138	8.09892e-137
GATA6-AS1	21.9935	2.59007	6.02129	0.490578	5.27964	1.29438e-07	3.59242e-07
C1QTNF1	2560.1	2.58886	6.01621	0.0540818	47.8692	0	0
GRAMD4P7	14.7169	2.58464	5.99867	0.57616	4.48598	7.25797e-06	1.74249e-05
CREB3L1	129.101	2.57754	5.96919	0.198359	12.9943	1.31799e-38	1.26264e-37
SEMA7A	3396.13	2.57516	5.95938	0.0499237	51.5819	0	0
AL390726.6	22.3919	2.56367	5.91212	0.464715	5.51667	3.45493e-08	1.00343e-07
AC007098.1	31.5567	2.56357	5.91167	0.389618	6.57969	4.71431e-11	1.65856e-10
IMPDH1P10	20.0715	2.55794	5.88866	0.516397	4.95344	7.29132e-07	1.90287e-06
AC011484.1	25.675	2.5461	5.84052	0.437173	5.824	5.74552e-09	1.75633e-08
SP5	60.8221	2.54049	5.81787	0.303733	8.36423	6.05072e-17	2.84344e-16
CXCL6	790.523	2.53957	5.81414	0.092962	27.3183	2.57135e-164	1.53916e-162
Z98884.2	10.9435	2.5367	5.80261	0.666196	3.80774	0.000140242	0.000295836
PDGFB	4274.25	2.52599	5.75969	0.0445228	56.7348	0	0
COL12A1	2157.54	2.50425	5.67356	0.0630142	39.7411	0	0
C15orf48	855.145	2.49728	5.6462	0.0780537	31.9944	1.3049e-224	1.37667e-222
HIST1H3C	12.695	2.48214	5.58727	0.622498	3.98739	6.68032e-05	0.000146371
FRMPD4	36.9375	2.43436	5.40524	0.387097	6.28876	3.20021e-10	1.06338e-09
MMP8	22.3838	2.3938	5.2554	0.466391	5.13261	2.85755e-07	7.69183e-07
SMOC2	9.16138	2.38004	5.20552	0.729967	3.26048	0.00111223	0.00211352
SPRR2G	23.2516	2.37959	5.20388	0.450497	5.28214	1.27682e-07	3.5466e-07
CFAP58	77.3116	2.37213	5.17705	0.255004	9.30234	1.37387e-20	7.52221e-20
2025-03-01	16.2104	2.36806	5.16246	0.534282	4.43222	9.3266e-06	2.21425e-05
CGB8	45.4795	2.36003	5.13383	0.323206	7.30196	2.83612e-13	1.13123e-12
SYDE1	794.646	2.35717	5.12365	0.0838935	28.0972	1.05982e-173	6.90724e-172
AC063952.1	14.6054	2.35621	5.12022	0.618745	3.80804	0.000140071	0.000295512
PAX6	35.7545	2.35561	5.11811	0.355887	6.61899	3.61658e-11	1.28176e-10
HIST1H2BJ	248.014	2.33985	5.06249	0.144267	16.2189	3.70906e-59	5.62524e-58
AC134312.5	40.2221	2.33719	5.05316	0.335667	6.96281	3.33555e-12	1.25791e-11
RUBCNL	89.0925	2.33358	5.04056	0.232357	10.0431	9.85445e-24	6.02474e-23
KRT7	795.433	2.32382	5.00657	0.0815768	28.4863	1.73097e-178	1.17817e-176
DCN	16.5184	2.31479	4.97532	0.53088	4.36029	1.2989e-05	3.05198e-05
HIST1H2BO	11.8079	2.30493	4.94144	0.673086	3.42442	0.000616111	0.00120691
DMRTA1	17.3093	2.30242	4.93286	0.51859	4.43978	9.00519e-06	2.14065e-05
TGFB2	9252.45	2.30002	4.92464	0.0341247	67.4005	0	0
DNER	152.307	2.29463	4.90628	0.177252	12.9456	2.48909e-38	2.3711e-37
NCF2	959.389	2.28428	4.87122	0.0719218	31.7607	2.26157e-221	2.32776e-219
VEGFC	789.831	2.24335	4.73495	0.0787327	28.4932	1.42129e-178	9.71308e-177
DAW1	50.1179	2.23809	4.71773	0.294372	7.60293	2.89493e-14	1.21227e-13
LINC01852	14.7062	2.22281	4.66802	0.542095	4.10041	4.12422e-05	9.23056e-05
B3GNT7	771.252	2.19355	4.57428	0.0809759	27.0889	1.33229e-161	7.86333e-160
HIST1H3B	17.0305	2.19255	4.57114	0.531919	4.12197	3.75641e-05	8.44428e-05
AC136621.1	125.618	2.19246	4.57084	0.192984	11.3608	6.5512e-30	4.89527e-29
NGB	157.489	2.18791	4.55644	0.167418	13.0685	4.98389e-39	4.81833e-38
GPC4	3002.66	2.18621	4.55109	0.0446174	48.9991	0	0
ALOX5AP	28.9311	2.18016	4.53205	0.387254	5.6298	1.8042e-08	5.35236e-08
COL5A2	5421.41	2.17861	4.52717	0.0387744	56.1869	0	0
EDN1	2144.26	2.15908	4.46629	0.0510216	42.3169	0	0
COL1A1	39670.4	2.15712	4.46022	0.0338986	63.6344	0	0
DUSP5P1	17.2084	2.15582	4.4562	0.531031	4.05968	4.914e-05	0.000109071
BIRC7	43.191	2.15093	4.44115	0.318321	6.75712	1.40759e-11	5.12182e-11
AC022784.1	104.941	2.1496	4.43705	0.207406	10.3642	3.60657e-25	2.31831e-24
AC135782.3	9.70026	2.14338	4.41797	0.670012	3.19902	0.00137895	0.00259005
ADAMTS6	277.032	2.13779	4.40087	0.130532	16.3775	2.76807e-60	4.30645e-59
TGFB2-AS1	29.7287	2.13574	4.39462	0.385936	5.53392	3.1316e-08	9.13924e-08
DISP2	2060.64	2.13408	4.38956	0.0513133	41.5892	0	0
AC009078.3	13.2096	2.12615	4.36552	0.571286	3.72169	0.00019789	0.000410417
SAA2-SAA4	15.7285	2.12073	4.34915	0.519357	4.08338	4.43845e-05	9.90365e-05
LIN28B	128.039	2.11218	4.32343	0.198507	10.6403	1.93505e-26	1.29515e-25
SLC35G2	42.4568	2.10778	4.31028	0.340503	6.19019	6.0091e-10	1.96083e-09
TGM4	47.6482	2.10036	4.28817	0.319	6.5842	4.57349e-11	1.61036e-10
DCLK2	72.638	2.10012	4.28745	0.256838	8.17682	2.9143e-16	1.32811e-15
FGF2	207.252	2.08444	4.24111	0.146011	14.2759	3.09105e-46	3.52309e-45
GDF5	40.1276	2.07315	4.20805	0.328403	6.31282	2.73989e-10	9.15285e-10
LDLRAD4	17.4595	2.06954	4.19752	0.518685	3.98997	6.60807e-05	0.000144844
FSTL1	35999.1	2.0693	4.19683	0.0265621	77.904	0	0
KANK4	1070.93	2.06919	4.19652	0.0671909	30.7957	2.98811e-208	2.81783e-206
FBN2	16.5267	2.06057	4.17152	0.566021	3.64046	0.000272155	0.000555565
CPA4	2237.66	2.04684	4.13201	0.0497543	41.139	0	0
CGB5	16.308	2.03554	4.09977	0.539471	3.77322	0.000161157	0.000337887
TBX2	54.6256	2.03264	4.09152	0.284922	7.134	9.74955e-13	3.772e-12
CFAP161	17.275	2.02613	4.07312	0.497975	4.06875	4.72666e-05	0.000105217
WTIP	1061.24	2.02598	4.0727	0.067616	29.9631	2.97007e-197	2.5579e-195
DRAM1	4734.43	2.01793	4.05003	0.0394068	51.2077	0	0
RDH16	239.473	2.01457	4.0406	0.139774	14.413	4.28619e-47	5.01045e-46
SLC2A5	13.9232	1.9998	3.99945	0.569529	3.51132	0.000445883	0.000887768
GCNT4	190.338	1.99251	3.9793	0.164845	12.0872	1.23463e-33	1.03069e-32
MMP2	2707.68	1.99025	3.97305	0.0455432	43.7001	0	0
AC073548.1	14.4738	1.98114	3.94804	0.555066	3.5692	0.000358079	0.000720339
EXOC3L1	19.2481	1.96759	3.91114	0.465626	4.22569	2.38209e-05	5.45217e-05
ITGB1-DT	10.2898	1.95433	3.87536	0.650621	3.0038	0.00266634	0.00480955
TNC	95732.9	1.9439	3.84744	0.0236605	82.158	0	0
PCDH19	34.0239	1.93966	3.83615	0.356577	5.43967	5.33789e-08	1.52537e-07
LCP1	2511.44	1.93565	3.82551	0.0500212	38.6966	0	0
CTSS	2717.12	1.935	3.82379	0.0455472	42.4835	0	0
CDH5	128.76	1.92702	3.8027	0.186219	10.3481	4.26728e-25	2.73885e-24
ARHGDIB	798.183	1.91869	3.78081	0.0807239	23.7686	7.05891e-125	2.82356e-123
AL807752.5	11.4792	1.91842	3.78008	0.608043	3.15507	0.00160459	0.00298759
ELOVL2	20.7314	1.91557	3.77263	0.462476	4.14199	3.44312e-05	7.75862e-05
ROBO4	133.735	1.91353	3.7673	0.193744	9.87658	5.25951e-23	3.12607e-22
GP6	88.5616	1.90185	3.73692	0.214063	8.88455	6.41815e-19	3.28896e-18
AC097059.2	12.9393	1.89059	3.70787	0.575832	3.28324	0.00102622	0.00195846
OLR1	443.689	1.89014	3.70671	0.099847	18.9304	6.41086e-80	1.41829e-78
ZNF695	50.2228	1.88944	3.70492	0.292115	6.46814	9.92134e-11	3.4185e-10
CNN1	36.3787	1.88864	3.70287	0.35388	5.33696	9.45171e-08	2.65333e-07
ITGA1	718.993	1.88336	3.68933	0.0833141	22.6055	3.82372e-113	1.33632e-111
FAT4	602.158	1.87904	3.67831	0.104926	17.9083	1.01646e-71	1.94093e-70
AC037198.1	36.8093	1.87341	3.66397	0.35966	5.20883	1.90039e-07	5.19324e-07
EMP3	805.858	1.87313	3.66328	0.0765395	24.4728	2.88e-132	1.25295e-130
SLC16A9	26.7435	1.87212	3.6607	0.423667	4.41884	9.92321e-06	2.34961e-05
LCAL1	41.391	1.86253	3.63644	0.328893	5.66301	1.4874e-08	4.43906e-08
KCNK3	88.6541	1.85735	3.62341	0.21601	8.59846	8.07945e-18	3.95881e-17
AC008637.1	8.2194	1.85004	3.6051	0.721111	2.56554	0.0103015	0.0169467
AC016877.3	21.9857	1.84673	3.59685	0.442569	4.17276	3.00936e-05	6.82584e-05
AC004982.2	29.8871	1.84459	3.5915	0.364736	5.05732	4.25186e-07	1.12884e-06
CENPV	461.663	1.84377	3.58947	0.0971043	18.9875	2.16203e-80	4.81465e-79
TNFSF18	20.1921	1.8424	3.58605	0.442272	4.16575	3.10328e-05	7.03037e-05
CCDC144NL-AS1	21.5402	1.83631	3.57094	0.449829	4.08223	4.46063e-05	9.95049e-05
GRPR	16.4873	1.83618	3.57064	0.499662	3.67485	0.000237988	0.000489371
SERPINE1	49367.9	1.83513	3.56804	0.0254497	72.1082	0	0
PDZK1	51.9617	1.83031	3.55613	0.276366	6.62277	3.52537e-11	1.25017e-10
B3GALNT1	1048.23	1.8213	3.534	0.0675371	26.9674	3.56138e-160	2.08014e-158
FGF1	112.419	1.81959	3.52982	0.1915	9.50178	2.0633e-21	1.16366e-20
TOX	30.6083	1.81885	3.52801	0.376368	4.83264	1.34732e-06	3.44691e-06
CORO6	395.869	1.80798	3.50151	0.106046	17.049	3.55761e-65	6.02331e-64
SLC6A2	1107.24	1.80379	3.49135	0.0681188	26.48	1.64854e-154	9.09389e-153
ADAMTS4	81.4657	1.7994	3.48075	0.223721	8.04304	8.76389e-16	3.91983e-15
AC102945.2	11.0158	1.79453	3.46903	0.63502	2.82594	0.00471416	0.00817349
PAK3	21.7311	1.79368	3.46698	0.425667	4.21381	2.511e-05	5.73555e-05
DACT1	246.066	1.79279	3.46485	0.143573	12.4869	8.7981e-36	7.82465e-35
TUBA1A	3777.51	1.78817	3.45377	0.041851	42.7271	0	0
RFTN1	4419.48	1.7853	3.4469	0.0382148	46.7174	0	0
AFP	10.214	1.78419	3.44426	0.648312	2.75206	0.00592215	0.0101098
HYI	915.659	1.77971	3.43357	0.0693941	25.6464	4.63366e-145	2.32095e-143
GLIS3	585.981	1.77566	3.42395	0.0872783	20.3448	5.16007e-92	1.38477e-90
MIR25	14.3283	1.77315	3.41799	0.525671	3.37311	0.000743246	0.00144091
MICOS10P2	12.0953	1.76798	3.40576	0.573797	3.08119	0.00206176	0.00378164
CATSPER1	75.5429	1.75563	3.37673	0.229685	7.64362	2.11194e-14	8.88573e-14
INHBA	31322	1.74802	3.35898	0.0346214	50.4898	0	0
SOWAHD	82.8128	1.73895	3.33792	0.219952	7.90604	2.65702e-15	1.15923e-14
ISM1	14.6885	1.73373	3.32586	0.528264	3.28194	0.00103096	0.00196663
NKX1-2	948.338	1.73101	3.31959	0.0684957	25.2718	6.53235e-141	3.15046e-139
NLRP3	125.049	1.72593	3.30794	0.179833	9.5974	8.19852e-22	4.68487e-21
HOXB5	18.1103	1.72177	3.29841	0.478793	3.59607	0.000323066	0.000654192
WNT3	342.549	1.71753	3.28872	0.110141	15.5939	8.01018e-55	1.11286e-53
AC093525.8	13.0264	1.71716	3.28789	0.575924	2.98158	0.00286769	0.0051469
HOXA9	17.548	1.71591	3.28503	0.481521	3.56352	0.000365921	0.00073559
RAB32	1658.46	1.71415	3.28103	0.0621271	27.591	1.42765e-167	8.73143e-166
SLA	19.6157	1.71298	3.27837	0.498046	3.4394	0.000582998	0.0011455
TLR2	555.929	1.70415	3.25838	0.0872452	19.5329	5.76428e-85	1.37044e-83
INE1	13.7586	1.70179	3.25304	0.572954	2.9702	0.00297605	0.00532836
NAV3	204.024	1.70113	3.25155	0.149193	11.4022	4.07664e-30	3.0693e-29
KRT80	15613	1.69068	3.22809	0.0340382	49.67	0	0
NTNG1	195.639	1.68761	3.22122	0.14233	11.857	1.9795e-32	1.59038e-31
IGF2	22.655	1.68581	3.2172	0.428431	3.93483	8.32541e-05	0.000180448
COL8A1	674.032	1.68239	3.20959	0.0803011	20.951	1.83577e-97	5.36122e-96
FUT4	475.199	1.67986	3.20397	0.093626	17.9422	5.51791e-72	1.06085e-70
SMIM10	46.2258	1.67891	3.20186	0.315579	5.3201	1.03709e-07	2.90027e-07
AL021807.1	52.2358	1.67822	3.20033	0.283491	5.91983	3.22265e-09	1.00385e-08
FILIP1L	5704.77	1.67435	3.19176	0.0347656	48.1612	0	0
LINC00973	27.1092	1.67295	3.18865	0.397968	4.20372	2.6256e-05	5.98193e-05
MGAT5B	729.551	1.67041	3.18305	0.0848669	19.6827	3.03475e-86	7.37074e-85
FBXO43	63.4953	1.66834	3.17848	0.248368	6.7172	1.85249e-11	6.69164e-11
SLC22A4	141.575	1.66672	3.17491	0.168481	9.89263	4.48084e-23	2.67079e-22
AC025580.2	14.5523	1.66623	3.17384	0.559906	2.97591	0.00292123	0.0052352
CCNA2	4723.87	1.66507	3.17129	0.0401496	41.4716	0	0
RTN4RL1	26.037	1.66326	3.16733	0.39255	4.23708	2.26442e-05	5.18918e-05
ACTRT3	270.05	1.65939	3.15883	0.123322	13.4558	2.8466e-41	2.91924e-40
PRLR	349.269	1.65165	3.14192	0.109871	15.0326	4.49163e-51	5.72216e-50
TAGLN	8202.31	1.65156	3.14174	0.0354266	46.6194	0	0
THBS1	49558.5	1.64984	3.13798	0.0250116	65.963	0	0
EPSTI1	956.291	1.64861	3.1353	0.0672918	24.4993	1.50157e-132	6.5495e-131
ZNF469	922.984	1.64791	3.13379	0.0783319	21.0375	2.97687e-98	8.76955e-97
FDX2	20.26	1.64292	3.12298	0.454302	3.61637	0.000298768	0.000607468
HHEX	15.3603	1.63883	3.11412	0.500097	3.27701	0.00104911	0.00199969
HERC5	186.609	1.63303	3.10163	0.147356	11.0822	1.53042e-28	1.09743e-27
COL15A1	28.5712	1.63103	3.09735	0.374002	4.36103	1.29451e-05	3.04294e-05
AP001107.5	51.4575	1.61744	3.06831	0.272382	5.93815	2.88262e-09	9.01418e-09
SEC61A2	592.869	1.61476	3.0626	0.094486	17.0899	1.76505e-65	3.00041e-64
ANXA3	5703.92	1.6118	3.05633	0.0361169	44.6274	0	0
C16orf95	106.905	1.6111	3.05485	0.193613	8.32125	8.70389e-17	4.05973e-16
ANKRD1	116.892	1.60769	3.04763	0.188209	8.54201	1.31902e-17	6.38882e-17
AC027237.3	62.2489	1.60328	3.03834	0.249954	6.41432	1.41453e-10	4.82562e-10
JPH2	2386.26	1.60242	3.03653	0.0491821	32.5814	7.52888e-233	8.4725e-231
FST	2637.2	1.60182	3.03525	0.0462525	34.632	8.33893e-263	1.18287e-260
SYN1	93.6914	1.60128	3.03413	0.231987	6.90247	5.11078e-12	1.90525e-11
NEXN-AS1	15.0402	1.59992	3.03127	0.5369	2.97992	0.00288321	0.00517255
ANTXR2	1577.25	1.59573	3.02248	0.0544018	29.3324	4.01131e-189	3.07777e-187
ARHGAP31	1069.16	1.58976	3.01	0.0655664	24.2466	7.18532e-130	3.02464e-128
AC105411.1	40.2602	1.58189	2.99361	0.317717	4.97892	6.39392e-07	1.6754e-06
SYT11	438.395	1.57744	2.9844	0.0973882	16.1975	5.25607e-59	7.95718e-58
COL9A2	472.333	1.57588	2.98117	0.0934068	16.8711	7.34105e-64	1.20895e-62
ENC1	5670.62	1.57571	2.98082	0.0353588	44.5634	0	0
BATF3	32.1993	1.57136	2.97184	0.345814	4.54394	5.52135e-06	1.33966e-05
COL4A1	26662.1	1.56726	2.96341	0.0257406	60.8868	0	0
GPR176	2960.22	1.56461	2.95797	0.043721	35.7862	1.81172e-280	2.88508e-278
RTP3	168.503	1.56157	2.95175	0.1527	10.2264	1.50984e-24	9.49559e-24
GPRC5B	424.36	1.56103	2.95065	0.099214	15.734	8.84724e-56	1.25708e-54
LINC02535	34.7158	1.56015	2.94884	0.375196	4.15822	3.20741e-05	7.25362e-05
C1QTNF6	1496.62	1.55929	2.94709	0.0602251	25.8911	8.39731e-148	4.3749e-146
IGFBP6	1562.51	1.55394	2.93618	0.0570095	27.2575	1.35249e-163	8.03874e-162
GTSE1	1608.14	1.55354	2.93536	0.0533311	29.1301	1.49291e-186	1.11506e-184
HMCN1	1080.87	1.55129	2.93079	0.139043	11.1569	6.62515e-29	4.80174e-28
CYTOR	833.202	1.54949	2.92714	0.0736203	21.0471	2.43303e-98	7.18e-97
GAS1	895.964	1.54936	2.92688	0.0724524	21.3846	1.85954e-101	5.7175e-100
WNT3A	22.7695	1.54857	2.92526	0.432038	3.58432	0.000337954	0.000681723
CTNNAL1	5191.77	1.54721	2.92252	0.0414879	37.2932	2.11891e-304	3.76497e-302
AC007878.1	13.736	1.54661	2.9213	0.550656	2.80867	0.00497465	0.00859861
PHF19	4140.7	1.5466	2.92128	0.0451194	34.278	1.67229e-257	2.33291e-255
BDNF	337.696	1.5464	2.92088	0.110567	13.9862	1.89376e-44	2.08796e-43
CCIN	16.7996	1.54564	2.91933	0.497288	3.10813	0.00188276	0.00347303
SLC7A2	139.743	1.5434	2.91482	0.167916	9.19154	3.87255e-20	2.08912e-19
CREBZF	1910.49	1.54186	2.91169	0.0527363	29.2371	6.55297e-188	4.96028e-186
MSC	364.037	1.53996	2.90787	0.107398	14.3388	1.25139e-46	1.44286e-45
CYP1A2	29.7002	1.53925	2.90642	0.381149	4.03843	5.381e-05	0.000119076
COL11A2	694.364	1.53625	2.90039	0.0827841	18.5573	7.11929e-77	1.49099e-75
CHRNB2	13.8025	1.53407	2.89601	0.544942	2.8151	0.00487617	0.00843944
MYO16	124.097	1.53097	2.88981	0.176202	8.68872	3.66542e-18	1.82676e-17
LOX	1338.52	1.53053	2.88892	0.0654167	23.3967	4.62123e-121	1.78913e-119
LINC01415	42.7255	1.53049	2.88884	0.313543	4.88128	1.05402e-06	2.7188e-06
AC007879.3	25.4016	1.52934	2.88654	0.430791	3.55008	0.000385117	0.000772155
CCNB2	3478.97	1.52859	2.88503	0.0408197	37.4472	6.66602e-307	1.19705e-304
SLC9A2	101.642	1.52237	2.87263	0.202651	7.51228	5.81058e-14	2.40046e-13
AC044810.2	15.8083	1.51834	2.8646	0.489437	3.10221	0.00192083	0.00353814
FAM225B	52.7031	1.51351	2.85503	0.268967	5.62712	1.83241e-08	5.43221e-08
AC073611.2	9.12405	1.51126	2.8506	0.681187	2.21857	0.0265158	0.0405055
PGBD5	656.848	1.51063	2.84935	0.0805339	18.7577	1.67425e-78	3.61399e-77
FOXM1	9449.89	1.50826	2.84466	0.0348648	43.2602	0	0
LIMS2	377.486	1.50703	2.84224	0.106087	14.2056	8.45275e-46	9.55036e-45
MIR100HG	181.045	1.50667	2.84154	0.151171	9.9667	2.13193e-23	1.28525e-22
NGF	632.858	1.50554	2.83931	0.0856735	17.573	3.96838e-69	7.21835e-68
CSDC2	26.9229	1.50203	2.83241	0.379962	3.9531	7.71447e-05	0.000167766
MYOZ1	46.9278	1.5015	2.83137	0.327649	4.58265	4.59128e-06	1.12174e-05
CTTNBP2	94.1973	1.4994	2.82726	0.202416	7.40752	1.2868e-13	5.21517e-13
MYO7B	251.03	1.49929	2.82703	0.126507	11.8515	2.11483e-32	1.6983e-31
PRSS23	14378.6	1.49234	2.81346	0.0302505	49.3329	0	0
PCDH18	191.792	1.49041	2.80969	0.147342	10.1153	4.72409e-24	2.91991e-23
CDH11	151.87	1.48666	2.80238	0.15934	9.33006	1.0581e-20	5.82352e-20
PRR5L	739.185	1.48198	2.79331	0.0747481	19.8263	1.76695e-87	4.37976e-86
PTN	16.6051	1.48137	2.79214	0.486179	3.04696	0.00231166	0.00420847
AL451123.1	26.5109	1.47646	2.78265	0.39576	3.73069	0.000190959	0.000396871
FTLP14	186.984	1.47551	2.78081	0.145269	10.157	3.08296e-24	1.91677e-23
ZNF367	1353.95	1.47259	2.77521	0.0574348	25.6394	5.54902e-145	2.77123e-143
PARD3B	15.707	1.47226	2.77456	0.522342	2.81857	0.00482376	0.008353
MRPS24	714.658	1.47162	2.77334	0.0803858	18.307	7.27487e-75	1.47419e-73
AC124276.1	31.8057	1.47076	2.77169	0.343972	4.27582	1.90438e-05	4.39993e-05
HNF4G	61.0331	1.46916	2.76861	0.250449	5.86612	4.46116e-09	1.37316e-08
WDR62	1510.17	1.46129	2.75355	0.0598207	24.4279	8.65156e-132	3.72547e-130
KIF4A	3647.49	1.45973	2.75057	0.0394337	37.0173	6.0242e-300	1.05925e-297
OVCH2	19.0488	1.45737	2.74607	0.453463	3.21386	0.00130964	0.00246562
EVA1A	1638.23	1.45631	2.74406	0.0548868	26.533	4.03824e-155	2.26464e-153
HIST1H3G	69.9892	1.45586	2.74319	0.234658	6.20415	5.49949e-10	1.79801e-09
FAM169A	717.243	1.45306	2.73788	0.0810959	17.9178	8.56774e-72	1.63972e-70
AL158166.1	85.2776	1.4529	2.73758	0.22294	6.51701	7.17238e-11	2.4968e-10
APOO	2391.73	1.45218	2.73621	0.0490528	29.6044	1.31086e-192	1.07414e-190
AC138207.8	59.281	1.45182	2.73552	0.258094	5.62515	1.85346e-08	5.49366e-08
AXL	20389.3	1.44896	2.73011	0.0261423	55.4258	0	0
IGF2BP1	2404.29	1.447	2.7264	0.0497467	29.0873	5.19005e-186	3.84246e-184
MYBL1	1741.4	1.44669	2.72583	0.0562934	25.6992	1.19365e-145	5.99665e-144
DEPDC1B	1065.93	1.44613	2.72475	0.0657553	21.9926	3.39309e-107	1.10999e-105
GNG11	292.49	1.44587	2.72428	0.118043	12.2487	1.70811e-34	1.4636e-33
SOD2	41795.3	1.44458	2.72184	0.0279651	51.6567	0	0
STAC	1147.67	1.44458	2.72183	0.0653295	22.1122	2.41295e-108	7.97075e-107
AVEN	1244.14	1.44376	2.72029	0.0625464	23.083	6.85793e-118	2.53308e-116
PRDM6	15.7815	1.44225	2.71744	0.487879	2.95616	0.00311496	0.0055629
LINC01124	29.4883	1.44171	2.71643	0.376511	3.82914	0.000128592	0.00027276
CCNF	2482.32	1.44171	2.71643	0.0471484	30.5781	2.3921e-205	2.2186e-203
AFF2	26.6177	1.44081	2.71474	0.382272	3.76909	0.000163847	0.000343059
PLA2G16	1308.09	1.43711	2.70777	0.0599009	23.9914	3.41951e-127	1.401e-125
FAM177B	16.6812	1.43434	2.70259	0.484622	2.95972	0.00307923	0.00550258
SEC16B	13.1721	1.43368	2.70136	0.551119	2.60141	0.00928424	0.0153826
WHAMMP2	52.1802	1.43235	2.69886	0.27229	5.26039	1.43751e-07	3.97205e-07
NCF1	31.963	1.43219	2.69855	0.365145	3.92224	8.77309e-05	0.000189591
VGLL2	10.9771	1.43101	2.69635	0.596919	2.39733	0.0165152	0.0262205
AC068831.7	48.1078	1.43066	2.69569	0.291773	4.90333	9.42253e-07	2.4387e-06
BCYRN1	58.178	1.42942	2.69338	0.274058	5.21575	1.83078e-07	5.01031e-07
RASGRF2	86.7825	1.42909	2.69277	0.209433	6.82364	8.87641e-12	3.26222e-11
PRDM5	79.4676	1.42885	2.69231	0.22518	6.34536	2.21905e-10	7.47059e-10
YJEFN3	16.2151	1.42655	2.68803	0.473847	3.01057	0.00260758	0.00470809
RSAD2	30.7595	1.42533	2.68576	0.350476	4.06685	4.76539e-05	0.000106009
STMN1	14791.6	1.42509	2.68531	0.033774	42.1949	0	0
TIAM2	308.619	1.42327	2.68193	0.112642	12.6353	1.34855e-36	1.22913e-35
FUT8	4442.71	1.42216	2.67986	0.038684	36.7634	7.09041e-296	1.20895e-293
NCF1B	22.3202	1.4174	2.67103	0.452803	3.13027	0.00174645	0.00323636
PLCXD2	693.113	1.41637	2.66914	0.0776614	18.2378	2.58588e-74	5.18404e-73
AL590644.1	10.0549	1.4162	2.66882	0.604569	2.3425	0.0191552	0.030039
CHN1	313.887	1.41491	2.66643	0.119637	11.8266	2.84263e-32	2.27088e-31
SELPLG	32.8097	1.41212	2.66128	0.342297	4.12542	3.70059e-05	8.32545e-05
AL645608.8	17.6917	1.41203	2.66111	0.470405	3.00173	0.00268451	0.00483975
FNDC4	1638.8	1.41196	2.66098	0.058205	24.2584	5.39425e-130	2.27638e-128
ARHGAP42	1159.97	1.4093	2.65607	0.0627906	22.4444	1.45284e-111	4.96434e-110
SOWAHA	25.2112	1.40818	2.65402	0.431621	3.26254	0.00110418	0.00209894
PTPRB	254.897	1.40447	2.6472	0.124857	11.2487	2.35133e-29	1.72492e-28
LIMD2	1066.76	1.40402	2.64638	0.0717576	19.5661	3.00667e-85	7.19894e-84
UGT1A10	16.0072	1.40308	2.64466	0.495243	2.83312	0.00460965	0.00800359
NSUN5P1	120.382	1.39488	2.62967	0.17778	7.8461	4.29175e-15	1.85613e-14
WNT5B	566.148	1.39421	2.62844	0.0871095	16.0052	1.17518e-57	1.74469e-56
ADORA2A	18.7154	1.39412	2.62828	0.447077	3.1183	0.00181898	0.00336265
GREM1	13.4364	1.39412	2.62828	0.528843	2.63617	0.00838483	0.0139858
IL23A	98.5811	1.39318	2.62657	0.215081	6.47748	9.32669e-11	3.22018e-10
SUSD1	713.601	1.39256	2.62545	0.0777558	17.9095	9.94817e-72	1.90176e-70
ZIC5	101.592	1.39085	2.62232	0.199824	6.96036	3.39411e-12	1.27857e-11
UBE2SP1	18.9802	1.39003	2.62084	0.451987	3.07538	0.00210233	0.00385145
GBX2	27.0066	1.38917	2.61929	0.372538	3.72895	0.000192279	0.000399369
SLFN12L	23.688	1.38507	2.61185	0.394805	3.50825	0.00045106	0.000897548
SERPINA6	26.9389	1.38373	2.60942	0.394358	3.50882	0.000450096	0.000895735
LRMDA	335.406	1.38238	2.60698	0.108683	12.7193	4.61759e-37	4.24892e-36
CD177	35.2386	1.38208	2.60644	0.350107	3.94759	7.89419e-05	0.000171432
HMGB3	3672.36	1.38098	2.60445	0.0418782	32.976	1.79154e-238	2.0856e-236
AMIGO2	5262.84	1.37939	2.60158	0.0352638	39.1163	0	0
LINC00460	972.116	1.37617	2.59579	0.0689427	19.9611	1.2002e-88	3.04652e-87
SERTAD4-AS1	166.917	1.37593	2.59535	0.159231	8.64108	5.56826e-18	2.75153e-17
PPARG	669.015	1.37515	2.59395	0.0884839	15.5413	1.82313e-54	2.50403e-53
AC139768.2	21.3451	1.3741	2.59207	0.426565	3.22132	0.00127602	0.00240689
FGFR1	547.274	1.37407	2.59201	0.0993988	13.8238	1.8308e-43	1.97343e-42
PLEKHO1	1196.14	1.37402	2.59191	0.0620993	22.1261	1.77214e-108	5.87695e-107
SPARC	41230.8	1.37183	2.58799	0.0272152	50.4068	0	0
CDCA5	8929.09	1.37122	2.5869	0.0309085	44.364	0	0
GREB1L	1588.22	1.37102	2.58654	0.0555864	24.6647	2.55851e-134	1.13652e-132
AC002454.1	31.2406	1.37102	2.58653	0.349243	3.92568	8.64853e-05	0.000187067
KRT8P24	17.7151	1.36947	2.58375	0.497419	2.75314	0.0059026	0.0100795
DYSF	1333.96	1.36696	2.57927	0.061106	22.3704	7.65165e-111	2.59879e-109
NUAK1	3782.17	1.36476	2.57534	0.0410593	33.2388	2.96699e-242	3.57735e-240
SLC35F3	367.134	1.36372	2.57348	0.106863	12.7614	2.69392e-37	2.50404e-36
MSANTD3	3246.72	1.36114	2.56887	0.0430181	31.641	1.00953e-219	1.02041e-217
UBE2C	7061.83	1.36063	2.56798	0.0338549	40.1902	0	0
AC010616.1	21.4534	1.35789	2.5631	0.412511	3.29176	0.000995623	0.0019033
WEE1	3758.72	1.35681	2.56119	0.0390919	34.7082	5.9173e-264	8.5371e-262
CNPY3	5583.33	1.35628	2.56023	0.0404371	33.5404	1.24194e-246	1.55288e-244
OVOL2	317.88	1.3543	2.55673	0.113084	11.9761	4.74172e-33	3.87792e-32
AC027682.6	29.5028	1.35318	2.55475	0.364978	3.70756	0.000209266	0.000432893
CCNE2	1520.36	1.35169	2.5521	0.0580236	23.2955	4.92787e-120	1.86508e-118
HLX	27.8348	1.35016	2.54941	0.376919	3.5821	0.00034084	0.000687299
FUT8-AS1	96.1813	1.34989	2.54892	0.197776	6.82535	8.77131e-12	3.2243e-11
AL359834.1	30.9672	1.34938	2.54803	0.35667	3.78328	0.000154773	0.000324825
COL4A2	52000.1	1.3473	2.54436	0.0277441	48.5618	0	0
HMGA2	14281.2	1.34704	2.54389	0.0301084	44.7395	0	0
CDC25C	549.574	1.34671	2.54332	0.0905101	14.8792	4.50139e-50	5.61177e-49
LINC02236	53.1096	1.34658	2.54309	0.290268	4.6391	3.49933e-06	8.63577e-06
AMPD3	1610.1	1.3465	2.54295	0.0552944	24.3515	5.59455e-131	2.37874e-129
GATA3	67.5818	1.3463	2.54259	0.256006	5.25884	1.44964e-07	4.00424e-07
ULK2	1113.51	1.34617	2.54237	0.0620027	21.7115	1.59712e-104	5.08668e-103
SPC25	1042.88	1.34564	2.54144	0.0721822	18.6423	1.45772e-77	3.09513e-76
ARHGAP33	535.941	1.34454	2.53948	0.0895167	15.0199	5.43561e-51	6.90911e-50
GAREM2	767.793	1.34385	2.53828	0.0770973	17.4306	4.83368e-68	8.63413e-67
RUNDC3A	422.385	1.34352	2.5377	0.0990482	13.5643	6.5194e-42	6.81408e-41
WDR66	4189.12	1.34321	2.53716	0.0393865	34.1034	6.5764e-255	8.88077e-253
CSF1R	757.286	1.34177	2.53463	0.0742626	18.068	5.69842e-73	1.11589e-71
CPED1	239.29	1.34069	2.53273	0.130699	10.2579	1.09047e-24	6.88887e-24
MXRA5	155.588	1.34061	2.53259	0.165246	8.11284	4.94501e-16	2.22889e-15
PIWIL2	57.4296	1.34006	2.53161	0.254911	5.25695	1.46462e-07	4.04298e-07
LINC01357	56.0017	1.33996	2.53144	0.26642	5.0295	4.91761e-07	1.30027e-06
ZNF887P	21.3321	1.33929	2.53027	0.419537	3.19231	0.00141142	0.00264808
SPNS1	49.7003	1.33849	2.52887	0.278179	4.81163	1.49704e-06	3.81606e-06
SLC28A3	288.014	1.33803	2.52806	0.12077	11.0792	1.58306e-28	1.13469e-27
ZNF708	20.1764	1.33753	2.52719	0.438562	3.04982	0.00228982	0.00417185
TCF19	5827.25	1.33729	2.52676	0.037205	35.9437	6.35303e-283	1.03115e-280
CFI	88.3909	1.33243	2.51826	0.215037	6.19629	5.78098e-10	1.88821e-09
GPR135	52.4253	1.33106	2.51588	0.267258	4.98045	6.3438e-07	1.6633e-06
AURKB	3148.74	1.3252	2.50568	0.0430416	30.7889	3.69179e-208	3.46208e-206
HJURP	2059.59	1.32505	2.50541	0.0514614	25.7484	3.36208e-146	1.70939e-144
NRG1	2350.33	1.32487	2.5051	0.0464358	28.5312	4.81077e-179	3.31452e-177
C3orf52	1856.67	1.32303	2.5019	0.0512511	25.8146	6.08329e-147	3.12116e-145
AC020915.1	26.9511	1.32176	2.4997	0.373496	3.53888	0.000401833	0.00080376
CCR3	29.0995	1.31927	2.49539	0.378055	3.48962	0.000483715	0.000959586
SH3TC2	367.511	1.31642	2.49048	0.103728	12.6912	6.61996e-37	6.0665e-36
IGFBP3	1027.62	1.31629	2.49025	0.0642409	20.4899	2.64757e-93	7.24327e-92
ANKLE1	44.8419	1.31492	2.48789	0.312773	4.20408	2.62152e-05	5.97344e-05
LRRC4	12.0961	1.31368	2.48575	0.564427	2.32746	0.019941	0.0311728
MAD2L1	2161.37	1.31354	2.4855	0.0557608	23.5566	1.07428e-122	4.19764e-121
TMEM52B	53.7792	1.31198	2.48282	0.265575	4.94016	7.80603e-07	2.03436e-06
WNT5A	182.549	1.31099	2.48112	0.150634	8.70314	3.22812e-18	1.61263e-17
NETO2	4847.44	1.31072	2.48066	0.0376615	34.8027	2.21051e-265	3.24464e-263
GLT8D2	337.716	1.30887	2.47748	0.113042	11.5786	5.28994e-31	4.1036e-30
MB	74.2389	1.30861	2.47702	0.245833	5.32315	1.01984e-07	2.85441e-07
NCF1C	12.8591	1.30621	2.47292	0.531212	2.45893	0.0139352	0.0224409
TRAF1	289.051	1.30532	2.47139	0.115546	11.297	1.3577e-29	1.00518e-28
TMEM71	13.6831	1.30439	2.4698	0.538028	2.42439	0.015334	0.0244972
MIR4435-2HG	982.159	1.30388	2.46893	0.0685228	19.0285	9.91159e-81	2.21599e-79
TPX2	15083.6	1.30243	2.46643	0.0275639	47.2511	0	0
CDH2	3367.49	1.30235	2.4663	0.0413631	31.4857	1.36138e-217	1.36786e-215
PSG5	834.316	1.30108	2.46412	0.0731985	17.7746	1.11177e-70	2.08286e-69
AC131212.3	38.1194	1.3003	2.4628	0.315559	4.12062	3.77862e-05	8.49083e-05
BIRC5	3673.79	1.29986	2.46205	0.0402845	32.267	2.03127e-228	2.21211e-226
SLC26A2	4729.77	1.29902	2.46061	0.0444987	29.1923	2.43168e-187	1.8243e-185
SYT16	757.478	1.2986	2.45989	0.0869625	14.9328	2.01561e-50	2.53907e-49
HOMER3-AS1	26.8176	1.29785	2.45861	0.377705	3.43613	0.00059008	0.00115753
APOBR	21.1775	1.29667	2.45662	0.439637	2.94941	0.00318377	0.00567798
FOXC2	228.008	1.29508	2.4539	0.151335	8.55765	1.15189e-17	5.59536e-17
MAPK12	552.662	1.29419	2.45239	0.0857939	15.0849	2.03693e-51	2.62068e-50
ARHGAP11A	4182.29	1.29416	2.45234	0.0398784	32.4525	4.98604e-231	5.53713e-229
MELK	3253.01	1.29208	2.44881	0.0407497	31.7077	1.21507e-220	1.23557e-218
AP002761.3	19.6344	1.29147	2.44777	0.456939	2.82634	0.00470831	0.00816649
NEGR1	195.89	1.29134	2.44755	0.13932	9.26882	1.88208e-20	1.02483e-19
TH	20.776	1.28993	2.44516	0.42464	3.0377	0.00238395	0.00433118
CAVIN3	935.832	1.28956	2.44454	0.0727481	17.7264	2.62292e-70	4.88147e-69
BHMT2	81.8568	1.28652	2.43938	0.219127	5.8711	4.32907e-09	1.33421e-08
CCL2	11355.2	1.28441	2.43582	0.0370431	34.6733	1.98828e-263	2.84425e-261
SNORA71B	13.342	1.28252	2.43263	0.537544	2.38588	0.0170381	0.0269822
LINC01341	44.8191	1.28177	2.43137	0.286459	4.47453	7.65792e-06	1.83408e-05
ANLN	13905.4	1.28086	2.42984	0.0312246	41.021	0	0
AC005674.2	16.9559	1.27989	2.42821	0.53456	2.39429	0.0166527	0.0264239
TRIM55	880.351	1.27927	2.42716	0.0697546	18.3396	3.99916e-75	8.13324e-74
RBP7	18.9931	1.27921	2.42706	0.444142	2.88018	0.00397444	0.00698111
SLC43A3	2406.05	1.27817	2.42531	0.0476074	26.8481	8.86573e-159	5.12512e-157
MT-TP	13.2757	1.27749	2.42417	0.538157	2.37383	0.0176048	0.0277988
GALNT15	46.7406	1.2772	2.42368	0.27804	4.59358	4.35705e-06	1.06683e-05
CPA5	12.1178	1.2752	2.42032	0.559731	2.27823	0.0227128	0.0351123
KRT83	15.2331	1.27459	2.41929	0.511168	2.49348	0.0126499	0.020514
SHCBP1	2192.01	1.27361	2.41765	0.0476811	26.7109	3.51368e-157	2.01054e-155
LINC00862	11.0428	1.27333	2.41719	0.57848	2.20116	0.0277246	0.0421956
IQCJ-SCHIP1	1103.68	1.27301	2.41665	0.0627038	20.3019	1.23623e-91	3.29663e-90
FEZ1	657.63	1.2723	2.41547	0.0775539	16.4054	1.74895e-60	2.73862e-59
CD99L2	2822.93	1.2714	2.41395	0.0456059	27.8779	4.94877e-171	3.15227e-169
RAD54L	1024.41	1.27066	2.41272	0.0667746	19.0291	9.79034e-81	2.19179e-79
PMP22	432.635	1.27014	2.41185	0.105048	12.091	1.17833e-33	9.8515e-33
USP51	58.3773	1.26996	2.41155	0.253311	5.01345	5.34637e-07	1.40926e-06
EBLN2	19.2801	1.26539	2.40393	0.480393	2.63408	0.00843657	0.0140651
SOS1-IT1	29.9862	1.264	2.4016	0.372939	3.38928	0.000700755	0.00136354
COL5A1	62551.3	1.26393	2.40148	0.0264213	47.8373	0	0
AC010247.2	13.6905	1.26218	2.39859	0.580653	2.17373	0.0297252	0.0450657
PLEKHS1	16.9447	1.26042	2.39566	0.513825	2.45302	0.0141662	0.0227912
LMNB1	3373.36	1.25954	2.3942	0.0405704	31.0458	1.29821e-211	1.27406e-209
MICAL2	13229.5	1.2579	2.39147	0.0294955	42.647	0	0
CEP112	62.5348	1.25735	2.39055	0.248072	5.06848	4.01009e-07	1.0675e-06
KIFC3	5856.45	1.25486	2.38644	0.0343338	36.5487	1.86816e-292	3.15346e-290
MBOAT1	275.776	1.25464	2.38608	0.117949	10.6372	2.00093e-26	1.33871e-25
SKA3	641.424	1.25106	2.38016	0.0799396	15.65	3.31967e-55	4.6619e-54
NAALADL2	58.1973	1.24999	2.3784	0.272654	4.58453	4.55008e-06	1.11199e-05
MYBL2	11719.2	1.24952	2.37763	0.0322651	38.7267	0	0
AC015813.1	50.7615	1.24867	2.37622	0.268276	4.6544	3.24922e-06	8.03969e-06
CEMIP	878.434	1.24662	2.37284	0.0698388	17.8499	2.89468e-71	5.49014e-70
MSRB3	1735.47	1.24641	2.37251	0.0537482	23.1899	5.76219e-119	2.15667e-117
ICA1L	169.785	1.24515	2.37044	0.167609	7.4289	1.09502e-13	4.46041e-13
BACH2	867.274	1.24509	2.37033	0.073362	16.9718	1.32768e-64	2.22775e-63
DIAPH3	1930.31	1.24276	2.3665	0.0532629	23.3325	2.07547e-120	7.92623e-119
MIR9-3HG	21.6042	1.24113	2.36383	0.437748	2.83525	0.00457893	0.00795433
MAMDC2	1827.13	1.2402	2.36231	0.0516583	24.0076	2.31364e-127	9.52541e-126
BICC1	2126.47	1.23874	2.35993	0.0530084	23.3688	8.87295e-121	3.41174e-119
ZIC2	161.458	1.23753	2.35795	0.151783	8.15327	3.54217e-16	1.60645e-15
GXYLT1	2755.23	1.23607	2.35557	0.0483065	25.5881	2.06825e-144	1.02381e-142
TGFB1I1	915.208	1.23583	2.35517	0.0777681	15.8912	7.28623e-57	1.06027e-55
COLGALT2	79.7443	1.2356	2.35479	0.220322	5.60813	2.0452e-08	6.04818e-08
CDK1	5211.28	1.23521	2.35415	0.0392563	31.4651	2.60565e-217	2.60256e-215
SAMD12-AS1	15.9295	1.23444	2.3529	0.500856	2.46466	0.0137141	0.0221061
ADGRE5	1109.35	1.234	2.35218	0.0675637	18.2642	1.59398e-74	3.21078e-73
COL5A3	436.363	1.23377	2.3518	0.0954722	12.9228	3.34814e-38	3.18224e-37
CTHRC1	140.685	1.2311	2.34746	0.172079	7.15426	8.41285e-13	3.26683e-12
SLC16A2	5296.9	1.22641	2.33984	0.036515	33.5865	2.63721e-247	3.3221e-245
KIF18A	1361.12	1.22559	2.3385	0.0586316	20.9031	5.01277e-97	1.4489e-95
IL12RB1	86.0085	1.22544	2.33827	0.218965	5.59653	2.18685e-08	6.45462e-08
HNMT	55.7716	1.22401	2.33596	0.264647	4.62508	3.74455e-06	9.21938e-06
CCDC85B	10316.2	1.22377	2.33555	0.0351055	34.8597	3.03839e-266	4.49895e-264
MIR503HG	12.8584	1.22359	2.33527	0.546392	2.2394	0.0251297	0.0385137
FOSL1	8940.07	1.22169	2.33221	0.0398484	30.6586	2.03063e-206	1.89376e-204
AC010247.1	13.666	1.22127	2.33151	0.515482	2.36918	0.0178277	0.0281272
S100A12	46.2507	1.22081	2.33078	0.291026	4.19486	2.73037e-05	6.21391e-05
UBD	28.2647	1.21966	2.32892	0.377801	3.22831	0.00124524	0.00235303
IQGAP3	2541.99	1.21647	2.32378	0.0478901	25.4013	2.43735e-142	1.18909e-140
LOXL3	133.385	1.21474	2.32099	0.168751	7.19842	6.09162e-13	2.38411e-12
C12orf80	16.5062	1.21378	2.31945	0.487547	2.48957	0.0127897	0.0207228
LINC00513	18.3152	1.21268	2.31767	0.470467	2.5776	0.00994884	0.0163936
C11orf98	15.6896	1.21201	2.31661	0.480811	2.52077	0.0117099	0.019107
CADM1	35.6409	1.20735	2.30913	0.316625	3.81317	0.000137193	0.000289912
KCNMA1	620.447	1.20727	2.309	0.0803156	15.0316	4.56007e-51	5.80498e-50
HYLS1	343.006	1.20634	2.30751	0.11755	10.2623	1.04173e-24	6.58841e-24
RFLNB	5267.16	1.20614	2.30719	0.0361456	33.3688	3.88418e-244	4.78576e-242
C12orf54	85.1412	1.20582	2.30668	0.213521	5.64732	1.62971e-08	4.8492e-08
PHACTR1	159.894	1.20388	2.30358	0.161496	7.45453	9.0186e-14	3.69142e-13
DPY19L2P2	13.5748	1.20345	2.3029	0.534921	2.24977	0.0244633	0.0375844
CDCA2	1444.07	1.20052	2.29823	0.0560793	21.4076	1.13489e-101	3.50861e-100
RPL41P5	21.6452	1.20017	2.29766	0.419771	2.8591	0.00424848	0.00742001
LINC02551	31.5974	1.19991	2.29725	0.36894	3.25232	0.00114469	0.0021708
ARL9	60.2242	1.19945	2.29651	0.2523	4.75404	1.99395e-06	5.02207e-06
AC023593.1	16.6244	1.19918	2.29609	0.493959	2.42769	0.0151954	0.0243007
ELOVL6	495.099	1.19772	2.29377	0.0882811	13.5671	6.27497e-42	6.56267e-41
SYNPO2L	18.9825	1.19738	2.29323	0.485073	2.46846	0.0135695	0.0218855
GPR137C	368.56	1.19642	2.2917	0.103526	11.5567	6.82711e-31	5.27663e-30
PDE4B	38.3377	1.19586	2.29081	0.307476	3.88927	0.000100544	0.000216092
MTFR2	265.34	1.19476	2.28907	0.11952	9.99636	1.58107e-23	9.57605e-23
AL138720.1	16.7043	1.19467	2.28892	0.471836	2.53195	0.011343	0.0185407
ZNF681	384.528	1.19321	2.28661	0.104562	11.4115	3.66357e-30	2.75953e-29
STX11	63.3489	1.1898	2.28121	0.242542	4.90554	9.31683e-07	2.41283e-06
CDC25A	1543.62	1.18974	2.28111	0.0578794	20.5555	6.87489e-94	1.90555e-92
NDC80	1551.3	1.18967	2.281	0.0542778	21.9181	1.74539e-106	5.67673e-105
ZNF273	348.821	1.18906	2.28004	0.108504	10.9587	6.03916e-28	4.24578e-27
TMPRSS11E	147.257	1.18799	2.27836	0.174432	6.81063	9.71707e-12	3.56729e-11
ACVR2B	1611.92	1.18706	2.27689	0.0656025	18.0948	3.50132e-73	6.90446e-72
LRRC34	39.9331	1.18666	2.27625	0.305982	3.8782	0.000105234	0.000225625
RBKS	461.52	1.18528	2.27408	0.0926817	12.7887	1.89549e-37	1.76871e-36
AL355987.4	28.6608	1.1845	2.27284	0.35287	3.35675	0.000788648	0.00152403
CENPA	1271.4	1.18328	2.27093	0.0585612	20.2059	8.67845e-91	2.28894e-89
NPM1P9	14.8241	1.18288	2.27029	0.499912	2.36617	0.0179733	0.0283408
FAM229A	81.0161	1.181	2.26734	0.217399	5.4324	5.55997e-08	1.58695e-07
TNFSF12	264.066	1.18025	2.26616	0.121188	9.73903	2.0551e-22	1.19869e-21
NPR2	321.785	1.17953	2.26503	0.110455	10.6788	1.27907e-26	8.62941e-26
TUBA1B	41009.9	1.1788	2.26389	0.0258225	45.6502	0	0
SHISA2	69.6195	1.1788	2.26388	0.235574	5.00394	5.61696e-07	1.47824e-06
AURKA	5114.49	1.17843	2.26331	0.0348311	33.8328	6.50186e-251	8.50786e-249
TOMM34	9447.46	1.17735	2.2616	0.0330947	35.575	3.40733e-277	5.2287e-275
AC026401.3	289.008	1.17675	2.26066	0.114791	10.2512	1.16907e-24	7.37989e-24
LINC00702	396.441	1.17548	2.25867	0.10865	10.8189	2.80001e-27	1.93072e-26
MANCR	71.7537	1.1746	2.25731	0.243553	4.82279	1.41564e-06	3.61514e-06
CABLES1	546.671	1.17447	2.25709	0.0883647	13.2911	2.6062e-40	2.60929e-39
ACTBP2	15.7687	1.17259	2.25416	0.474667	2.47035	0.0134983	0.0217789
AC009133.2	71.9362	1.16985	2.24989	0.243644	4.8015	1.57485e-06	4.00475e-06
SLC16A14	205.379	1.16962	2.24952	0.133813	8.74066	2.31748e-18	1.1653e-17
AC027329.1	76.273	1.16947	2.24929	0.224201	5.21616	1.82673e-07	5.00084e-07
FAM83D	3459.85	1.16933	2.24907	0.0412384	28.3553	7.20972e-177	4.82937e-175
AC124045.1	20.629	1.16838	2.24759	0.416286	2.80667	0.00500562	0.00864575
WHAMMP3	111.059	1.16647	2.24462	0.181129	6.44	1.19474e-10	4.09154e-10
CASC10	503.317	1.16614	2.24411	0.0914614	12.7501	3.11245e-37	2.88989e-36
AC008635.1	14.1933	1.16574	2.24349	0.503576	2.31493	0.0206168	0.0321252
CAVIN4	47.3696	1.16532	2.24282	0.283835	4.10561	4.03252e-05	9.04091e-05
LTB	32.5993	1.16421	2.2411	0.368675	3.15781	0.0015896	0.00296098
SAA3P	24.3491	1.16367	2.24026	0.437633	2.659	0.00783725	0.0131282
ANOS1	2092.31	1.16227	2.23809	0.0517238	22.4707	8.03815e-112	2.75781e-110
RECK	743.777	1.16204	2.23773	0.074573	15.5825	9.56657e-55	1.32364e-53
ZNF714	1065.46	1.16118	2.23641	0.0638423	18.1883	6.38574e-74	1.26963e-72
LHX8	21.0847	1.15879	2.2327	0.410025	2.82614	0.00471128	0.00817081
SMS	4972.23	1.15798	2.23145	0.0374237	30.9424	3.2156e-210	3.08405e-208
AC105446.1	29.1143	1.15796	2.23142	0.365283	3.17004	0.0015242	0.00284701
CMPK2	18.3372	1.15763	2.2309	0.446619	2.59198	0.0095424	0.0157794
E2F1	2826.27	1.15749	2.23069	0.0436609	26.5109	7.25931e-155	4.03083e-153
CLMP	1049.22	1.15629	2.22883	0.0628628	18.3939	1.47092e-75	3.00594e-74
NUSAP1	914.78	1.15589	2.22821	0.0667747	17.3102	3.93896e-67	6.92601e-66
EBI3	433.309	1.15536	2.22739	0.0958595	12.0526	1.87925e-33	1.5588e-32
KIAA1614	196.559	1.15505	2.22693	0.139133	8.30178	1.02564e-16	4.77461e-16
KRT86	96.0749	1.15498	2.22681	0.192594	5.99696	2.0105e-09	6.34934e-09
ZNF564	19.0054	1.15496	2.22678	0.432777	2.66872	0.00761411	0.0127714
LINC00518	105.73	1.15461	2.22624	0.188168	6.13606	8.45921e-10	2.73338e-09
BUB1	3098.49	1.15362	2.22471	0.0422354	27.314	2.89435e-164	1.72638e-162
HS3ST1	239.921	1.15354	2.22459	0.124026	9.30082	1.39368e-20	7.62817e-20
GRAMD1B	162.855	1.15334	2.22428	0.149396	7.72001	1.16324e-14	4.93852e-14
KIF20A	3016.53	1.15325	2.22414	0.0426881	27.0157	9.66612e-161	5.66542e-159
PRR11	4132.53	1.15236	2.22277	0.0410772	28.0534	3.62895e-173	2.35603e-171
FANCA	1889.76	1.15008	2.21926	0.0494154	23.2737	8.1865e-120	3.09146e-118
CCNB1	4474.55	1.14936	2.21816	0.0387046	29.6958	8.6906e-194	7.15596e-192
PLK1	3532.04	1.14835	2.2166	0.0461537	24.881	1.19476e-136	5.54054e-135
AC027644.4	14.4108	1.14723	2.21489	0.518078	2.2144	0.0268012	0.0409045
TEX11	16.7245	1.14628	2.21343	0.460128	2.49122	0.0127304	0.0206307
CRTAM	25.144	1.14616	2.21324	0.38392	2.98542	0.0028319	0.00508917
VASH2	19.3176	1.14564	2.21245	0.437276	2.61995	0.00879425	0.0146224
ADAMTS2	130.223	1.14417	2.21018	0.174777	6.54644	5.89261e-11	2.05936e-10
SLC7A7	234.603	1.14382	2.20966	0.126665	9.0303	1.71201e-19	8.9943e-19
ARHGEF40	4838.98	1.1432	2.20871	0.0379479	30.1256	2.24028e-199	1.97989e-197
LRRC17	59.2685	1.14318	2.20868	0.247931	4.61088	4.00962e-06	9.85187e-06
USP13	1664.9	1.14313	2.2086	0.0540069	21.1664	1.95013e-99	5.86777e-98
P3H2	2761.18	1.1408	2.20503	0.0456232	25.0048	5.42692e-138	2.55171e-136
LINC00519	292.986	1.14044	2.20449	0.120025	9.50174	2.06409e-21	1.16372e-20
AC015909.1	53.6304	1.13725	2.19961	0.26684	4.26191	2.02687e-05	4.66761e-05
SCHIP1	30.4334	1.13607	2.19781	0.350548	3.24083	0.00119181	0.00225611
HMGB2	6603.04	1.13587	2.19751	0.035376	32.1085	3.35374e-226	3.56045e-224
FAM225A	112.506	1.1346	2.19558	0.180429	6.28836	3.20835e-10	1.06587e-09
PBK	1381.7	1.13243	2.19227	0.0600988	18.8428	3.36803e-79	7.40265e-78
NT5E	5262.88	1.13221	2.19195	0.0361205	31.3455	1.12191e-215	1.11399e-213
MESTIT1	15.5757	1.13192	2.1915	0.484463	2.33643	0.0194686	0.0304852
AC099066.2	318.582	1.13152	2.1909	0.11281	10.0303	1.1214e-23	6.83857e-23
SUV39H1	806.297	1.1305	2.18935	0.0801504	14.1047	3.5514e-45	3.96217e-44
LINC00265	250.815	1.12866	2.18655	0.131809	8.56284	1.10124e-17	5.35703e-17
DKK1	1201.83	1.12707	2.18414	0.0601302	18.7438	2.17482e-78	4.68252e-77
GPSM3	491.09	1.12688	2.18385	0.0908417	12.4048	2.46041e-35	2.16199e-34
RBPMS	790.548	1.12605	2.18261	0.0737881	15.2606	1.39931e-52	1.85404e-51
EXO1	1796.69	1.12546	2.18171	0.053437	21.0614	1.79748e-98	5.33243e-97
LY6G5C	26.9792	1.12528	2.18143	0.380545	2.95701	0.00310635	0.00554929
ANKRD33B	1221.58	1.12335	2.17852	0.0607856	18.4806	2.96123e-76	6.13319e-75
KIF18B	1997.37	1.12291	2.17786	0.0507045	22.1462	1.13567e-108	3.79608e-107
KLHDC9	25.0637	1.12209	2.17662	0.38323	2.92797	0.00341182	0.00605588
GUCY1A2	34.4066	1.12012	2.17365	0.333405	3.35962	0.000780488	0.00150929
ZFP57	65.6984	1.11979	2.17316	0.245954	4.55285	5.29246e-06	1.2856e-05
TOR3A	2560.22	1.11849	2.1712	0.0451785	24.7572	2.59648e-135	1.17189e-133
FABP3	54.5277	1.11744	2.16962	0.27502	4.06314	4.84171e-05	0.00010765
DCP2	2389.14	1.11733	2.16945	0.0534465	20.9056	4.75904e-97	1.37792e-95
TOP2A	19887.9	1.11723	2.1693	0.0295747	37.7767	0	0
AF201337.1	41.2412	1.11689	2.1688	0.311519	3.58531	0.000336674	0.000679386
ESPL1	2224.08	1.11659	2.16834	0.04607	24.2368	9.11299e-130	3.81705e-128
TNIP3	137.102	1.11487	2.16575	0.162607	6.85618	7.0726e-12	2.61437e-11
EIF4A1	232.888	1.11408	2.16457	0.140586	7.92454	2.29001e-15	1.00247e-14
UBE2FP1	22.333	1.11149	2.16068	0.406271	2.73582	0.00622245	0.0105946
HIST1H2BK	4380.83	1.11135	2.16048	0.0452799	24.544	5.01141e-133	2.19721e-131
CD274	374.803	1.11054	2.15926	0.10326	10.7547	5.6291e-27	3.84382e-26
LINC02582	25.9564	1.10952	2.15774	0.398019	2.7876	0.00530993	0.00912652
BAMBI	117.942	1.10912	2.15715	0.176791	6.27364	3.52709e-10	1.1674e-09
NUF2	1057.85	1.10865	2.15643	0.0661125	16.7691	4.106e-63	6.69009e-62
TBILA	76.3089	1.10628	2.15289	0.226514	4.88392	1.03997e-06	2.6838e-06
CXCL1	19407.3	1.10515	2.15122	0.0338842	32.6156	2.46375e-233	2.79115e-231
TMPO-AS1	390.563	1.10399	2.14948	0.100826	10.9495	6.68381e-28	4.69313e-27
CHST14	3424.64	1.10246	2.1472	0.0405201	27.2077	5.26815e-163	3.12022e-161
VN1R81P	33.4462	1.10231	2.14698	0.333627	3.30402	0.000953102	0.00182573
TMEM200B	736.631	1.10204	2.14659	0.074623	14.7682	2.35043e-49	2.8771e-48
PRKG1-AS1	16.6231	1.10194	2.14643	0.486773	2.26377	0.0235884	0.0363461
HMGCLL1	17.6303	1.10066	2.14453	0.480423	2.29102	0.021962	0.0340515
CXCL11	94.7248	1.1006	2.14444	0.202389	5.43803	5.38725e-08	1.53869e-07
WNT7A	1331.06	1.09868	2.14159	0.0592075	18.5564	7.23535e-77	1.51342e-75
GRAMD2B	2237.54	1.09695	2.13902	0.0504472	21.7445	7.7856e-105	2.48903e-103
IL4I1	129.289	1.09633	2.1381	0.175219	6.25691	3.92675e-10	1.29511e-09
ME3	303.789	1.09603	2.13766	0.120866	9.06817	1.21036e-19	6.40132e-19
ADRA1B	889.778	1.09548	2.13684	0.068677	15.9512	2.79642e-57	4.11181e-56
MTND5P11	24.0099	1.09508	2.13625	0.415991	2.63247	0.00847671	0.0141209
FAXC	642.804	1.09503	2.13617	0.0824601	13.2794	3.04626e-40	3.03906e-39
U2AF1	18.3724	1.09443	2.13528	0.450978	2.42678	0.0152335	0.0243505
SRGAP2D	38.6341	1.09375	2.13428	0.304321	3.59406	0.000325561	0.000658693
IL11	1788.07	1.0933	2.13362	0.0510794	21.404	1.22659e-101	3.78516e-100
KCNE5	14.5778	1.0929	2.13303	0.504454	2.1665	0.0302728	0.0458334
OIP5	511.285	1.09276	2.13282	0.088814	12.3039	8.62714e-35	7.45272e-34
SNRPEP4	15.6256	1.09211	2.13185	0.500329	2.18278	0.0290522	0.0441087
2025-12-01	54.877	1.09118	2.13048	0.261609	4.17103	3.0322e-05	6.87581e-05
NMU	157.534	1.09092	2.1301	0.159922	6.82159	9.00401e-12	3.30768e-11
RIPPLY3	38.7159	1.08951	2.12801	0.307262	3.54586	0.000391335	0.000783971
DNA2	1165.06	1.0895	2.12801	0.066481	16.3882	2.32285e-60	3.62717e-59
MOK	480.294	1.08896	2.12721	0.0916888	11.8767	1.56435e-32	1.26225e-31
AC116407.1	14.6153	1.08779	2.12549	0.510092	2.13255	0.032962	0.0495722
PTPRR	33.5757	1.08694	2.12422	0.32315	3.36357	0.000769423	0.00148943
DNMT3B	788.643	1.08612	2.12302	0.0753432	14.4156	4.12614e-47	4.83004e-46
ALPP	1554.41	1.08442	2.12052	0.0544911	19.9009	3.99964e-88	1.00467e-86
CDCA8	3247.07	1.08412	2.12009	0.0429453	25.2443	1.30887e-140	6.27661e-139
NSUN5P2	110.143	1.08331	2.1189	0.192462	5.62872	1.81555e-08	5.38508e-08
C4orf54	53.8699	1.08321	2.11875	0.270319	4.00717	6.14501e-05	0.000135168
AL138756.1	67.9864	1.0832	2.11873	0.233309	4.64278	3.43755e-06	8.48951e-06
AL353150.1	29.0248	1.08186	2.11677	0.364924	2.96462	0.00303053	0.0054213
B4GALT6	737.229	1.08166	2.11647	0.0776462	13.9306	4.12974e-44	4.52075e-43
CEP55	4442.97	1.08123	2.11584	0.0373691	28.9338	4.48372e-184	3.26229e-182
FMC1	73.9436	1.07925	2.11293	0.226261	4.76992	1.84303e-06	4.65098e-06
C8orf58	489.343	1.07885	2.11235	0.0969697	11.1256	9.41476e-29	6.7886e-28
LINC01089	40.0645	1.07885	2.11235	0.299044	3.60765	0.000308988	0.000627267
INPP4B	2613.9	1.07802	2.11114	0.0518809	20.7787	6.74169e-96	1.91905e-94
HEG1	25457.6	1.07733	2.11013	0.0338949	31.7845	1.06166e-221	1.09944e-219
AL445483.1	23.3185	1.07686	2.10944	0.39001	2.7611	0.00576068	0.00985809
POMT2	3508.51	1.07608	2.1083	0.0399828	26.9135	1.52629e-159	8.88403e-158
SIX2	253.658	1.0755	2.10745	0.129868	8.28145	1.21685e-16	5.64919e-16
ROR1	957.851	1.07492	2.1066	0.0701743	15.3178	5.81365e-53	7.75154e-52
ANKRD10-IT1	37.1822	1.07385	2.10504	0.321054	3.34475	0.000823554	0.00158785
TRIM36	346.681	1.07365	2.10476	0.109519	9.80338	1.08881e-22	6.39273e-22
G0S2	628.737	1.07334	2.10431	0.0780974	13.7437	5.55877e-43	5.93874e-42
AL138724.1	223.689	1.0717	2.1019	0.135156	7.92934	2.20312e-15	9.66441e-15
MGLL	4769.7	1.07153	2.10167	0.0385691	27.7822	7.1162e-170	4.46548e-168
SERPINH1	22342.3	1.0713	2.10133	0.0300756	35.6202	6.81049e-278	1.06445e-275
BMPR1B	554.384	1.06818	2.09678	0.0852888	12.5242	5.50359e-36	4.9389e-35
STEAP1B	43.0888	1.06782	2.09627	0.287003	3.72059	0.000198754	0.000412058
TBX18	865.548	1.0669	2.09493	0.0714883	14.9242	2.29419e-50	2.8814e-49
ATOH8	123.178	1.06638	2.09418	0.182338	5.8484	4.96335e-09	1.52164e-08
MND1	180.935	1.06557	2.093	0.147244	7.23677	4.59509e-13	1.80762e-12
FZD2	3011.04	1.06321	2.08958	0.0508727	20.8995	5.40974e-97	1.56097e-95
DDAH2	859.528	1.06155	2.08717	0.0757143	14.0205	1.16814e-44	1.29215e-43
MCUB	662.464	1.06149	2.08708	0.0790064	13.4355	3.74589e-41	3.83301e-40
NPEPL1	454.264	1.06081	2.0861	0.0984879	10.771	4.71987e-27	3.22687e-26
PPP1R14BP3	1687.45	1.05991	2.0848	0.0536801	19.7449	8.87944e-87	2.18173e-85
CENPO	2034.46	1.05942	2.0841	0.0494787	21.4117	1.03903e-101	3.21813e-100
CDH13	3953.99	1.05903	2.08354	0.038323	27.6345	4.29147e-168	2.64379e-166
KNL1	1966.46	1.05766	2.08155	0.0603354	17.5297	8.50353e-69	1.53683e-67
AL022344.1	31.2287	1.05747	2.08127	0.347561	3.04253	0.00234595	0.00426582
ABLIM3	1569.62	1.05666	2.08011	0.0531252	19.8899	4.97425e-88	1.24763e-86
AC110015.1	27.2919	1.05626	2.07953	0.369302	2.86015	0.00423445	0.00739933
JADE1	766.531	1.05626	2.07953	0.0761024	13.8794	8.44281e-44	9.17674e-43
ETS1	8477.14	1.0559	2.07902	0.0357114	29.5677	3.89032e-192	3.12708e-190
LCK	154.349	1.054	2.07628	0.154838	6.80711	9.95802e-12	3.65178e-11
CARD11	747.142	1.05368	2.07582	0.0743602	14.17	1.40508e-45	1.58118e-44
C6orf58	26.1006	1.05	2.07053	0.382106	2.74793	0.0059972	0.0102338
KIF15	751.281	1.0498	2.07024	0.0746755	14.0581	6.86787e-45	7.62193e-44
BOC	963.553	1.04945	2.06974	0.0676575	15.5112	2.91395e-54	3.98925e-53
NINJ2	136.578	1.04878	2.06878	0.163116	6.42964	1.27906e-10	4.375e-10
LINC01449	17.5189	1.04814	2.06786	0.459672	2.2802	0.0225961	0.0349415
AADAT	394.501	1.04806	2.06774	0.101476	10.3282	5.25636e-25	3.36088e-24
AC103740.2	25.5443	1.04761	2.0671	0.383039	2.735	0.00623811	0.0106202
PIK3CD	2821.25	1.04658	2.06563	0.0461964	22.6551	1.2438e-113	4.36493e-112
SERPINF1	442.701	1.04589	2.06464	0.0918977	11.3811	5.1959e-30	3.89635e-29
XDH	2863.35	1.04586	2.06459	0.044039	23.7484	1.1404e-124	4.55082e-123
POU2F2	422.325	1.0458	2.06451	0.0957122	10.9265	8.61024e-28	6.02824e-27
C17orf53	468.45	1.04578	2.06448	0.0926937	11.2821	1.60922e-29	1.18826e-28
PLA2G7	90.057	1.04567	2.06432	0.209328	4.99534	5.87308e-07	1.54396e-06
BRI3P1	36.8563	1.0445	2.06266	0.319537	3.26881	0.00108003	0.00205534
TMEM198	913.05	1.04296	2.06046	0.0737587	14.1402	2.14644e-45	2.40584e-44
ZBTB47	879.51	1.04103	2.0577	0.0717954	14.5	1.21161e-47	1.43623e-46
TET1	669.354	1.04099	2.05764	0.0821893	12.6658	9.15234e-37	8.36446e-36
SERPINB7	1300.56	1.04005	2.0563	0.0618185	16.8243	1.61994e-63	2.65481e-62
ACSL5	1571.77	1.0399	2.05608	0.0534249	19.4647	2.18865e-84	5.16705e-83
DEGS1	4664.35	1.03866	2.05433	0.0362925	28.6192	3.87317e-180	2.70161e-178
EPM2A	236.737	1.03795	2.05331	0.124571	8.33219	7.93606e-17	3.70877e-16
SLCO2A1	754.178	1.03785	2.05316	0.0723959	14.3357	1.30937e-46	1.50765e-45
CARD10	10174.6	1.03723	2.05228	0.037436	27.7066	5.81347e-169	3.59456e-167
AL161431.1	38411	1.03616	2.05076	0.0301126	34.4095	1.81888e-259	2.55856e-257
AC023043.4	17.446	1.03542	2.04971	0.458145	2.26003	0.0238195	0.0366621
AC002076.1	40.9565	1.03519	2.04938	0.30457	3.39885	0.000676707	0.00131951
KIF2C	3942.51	1.0349	2.04898	0.0393441	26.3039	1.72999e-152	9.27054e-151
CIP2A	1869.26	1.03473	2.04872	0.0488318	21.1896	1.19136e-99	3.59753e-98
CDCA3	1237.82	1.0344	2.04827	0.0609407	16.9739	1.28086e-64	2.15134e-63
OLFML2B	783.206	1.03368	2.04725	0.073768	14.0126	1.30452e-44	1.44112e-43
CFAP45	56.8591	1.03224	2.0452	0.268028	3.85125	0.000117516	0.000250431
AC060766.5	25.285	1.03217	2.0451	0.39847	2.59034	0.00958823	0.0158489
SLC9A5	20.8032	1.03185	2.04465	0.433322	2.38126	0.0172534	0.0272873
AC124798.1	18.4204	1.03054	2.04278	0.444249	2.31973	0.0203555	0.031762
FANCI	4521.35	1.03052	2.04276	0.0375782	27.4233	1.4467e-165	8.72154e-164
CKLF	394.577	1.03037	2.04254	0.0995384	10.3514	4.12211e-25	2.64668e-24
PPP1R14B	23239.1	1.02911	2.04077	0.0321879	31.9721	2.66237e-224	2.79136e-222
FRAS1	4465.42	1.02904	2.04066	0.0908196	11.3306	9.25822e-30	6.88149e-29
ZNF724	87.81	1.0287	2.04018	0.204539	5.02936	4.92128e-07	1.30104e-06
SKA1	1598.76	1.02568	2.03592	0.0532387	19.2657	1.04173e-82	2.39244e-81
SNRPGP2	33.529	1.02526	2.03533	0.335268	3.05804	0.00222791	0.00406739
RRM2	9444.13	1.02454	2.0343	0.0303736	33.7311	2.02681e-249	2.59186e-247
FAP	2365.62	1.02331	2.03258	0.045911	22.2889	4.72978e-110	1.59041e-108
PPP1R26-AS1	47.0661	1.02306	2.03222	0.28529	3.58602	0.000335764	0.000677792
COL9A3	273.746	1.02294	2.03206	0.124669	8.20524	2.30123e-16	1.05556e-15
SGO1	991.365	1.02161	2.03018	0.0664988	15.3628	2.9093e-53	3.91932e-52
TWIST1	359.508	1.02154	2.03009	0.102959	9.9218	3.34653e-23	2.00459e-22
SNHG26	165.516	1.02068	2.02888	0.161705	6.31203	2.75405e-10	9.19832e-10
MT-TV	46.6252	1.01995	2.02785	0.299916	3.40079	0.000671903	0.00131103
WWC1	5816.77	1.01912	2.02669	0.035242	28.9179	7.10507e-184	5.14736e-182
IL1RL2	271.495	1.01763	2.02459	0.121376	8.3841	5.1116e-17	2.41084e-16
AC004918.3	64.5195	1.01735	2.02419	0.241976	4.20433	2.61858e-05	5.96819e-05
FAM181B	207.428	1.01708	2.02382	0.132403	7.6817	1.56993e-14	6.63341e-14
NFATC4	583.946	1.01707	2.02381	0.0898591	11.3185	1.06257e-29	7.891e-29
IRX4	95.1248	1.01595	2.02223	0.215886	4.70597	2.52665e-06	6.30356e-06
BMPER	72.6782	1.01358	2.01891	0.236393	4.28768	1.80547e-05	4.18056e-05
MEST	5734.98	1.01349	2.01879	0.0363752	27.8622	7.66819e-171	4.84791e-169
TSPOAP1	448.852	1.01329	2.01851	0.093879	10.7936	3.6909e-27	2.53365e-26
RIC3	46.2253	1.01325	2.01846	0.281175	3.60363	0.000313798	0.00063619
GLIPR2	1015.23	1.01294	2.01802	0.0649691	15.5912	8.35952e-55	1.16043e-53
SIK1B	391.288	1.01278	2.01779	0.099109	10.2188	1.63318e-24	1.02484e-23
AC016205.1	71.0993	1.01243	2.01731	0.235278	4.30314	1.68398e-05	3.9116e-05
ARMCX1	271.68	1.01242	2.0173	0.119414	8.47831	2.28498e-17	1.09327e-16
SARM1	291.313	1.01202	2.01673	0.12191	8.30136	1.02927e-16	4.7902e-16
L1CAM	34459.3	1.01112	2.01547	0.0303273	33.3401	1.01346e-243	1.23966e-241
TMEM136	156.239	1.01011	2.01406	0.152105	6.64083	3.11911e-11	1.1096e-10
GAS2L3	1054.33	1.01008	2.01403	0.0640315	15.7748	4.63858e-56	6.62431e-55
BNC2	169.027	1.00847	2.01177	0.15322	6.58182	4.64728e-11	1.63566e-10
TTK	2275.11	1.00744	2.01033	0.050473	19.9599	1.22972e-88	3.11678e-87
S100A6	14425.8	1.00587	2.00815	0.0365692	27.5058	1.49616e-166	9.05202e-165
LRP1B	45.6643	1.00489	2.00679	0.291707	3.44487	0.000571341	0.00112378
PGM2L1	3245.38	1.00482	2.0067	0.0527421	19.0516	6.36911e-81	1.42966e-79
GAS6-DT	409.376	1.00423	2.00588	0.103778	9.67675	3.78572e-22	2.18621e-21
AL590004.3	115.618	1.00414	2.00575	0.190621	5.26773	1.38119e-07	3.82456e-07
ATP10D	2569.65	1.00361	2.00501	0.0456518	21.9841	4.08906e-107	1.33507e-105
MOXD1	113.135	1.00247	2.00342	0.180208	5.56284	2.65414e-08	7.79027e-08
DTYMK	2736.97	1.00199	2.00277	0.0442182	22.6602	1.10661e-113	3.8997e-112
TATDN2	2518.11	1.00161	2.00223	0.0454459	22.0395	1.20339e-107	3.95968e-106
GPX1P1	503.296	1.00129	2.00179	0.0914668	10.947	6.86842e-28	4.82074e-27
SLC7A6	5565.87	1.00078	2.00108	0.0377482	26.512	7.055e-155	3.93031e-153
RHOQP1	49.0042	0.999325	1.99906	0.296301	3.37267	0.000744444	0.00144307
MKX	33.9344	0.99872	1.99823	0.337819	2.95638	0.00311275	0.00555954
ZNF675	725.922	0.998657	1.99814	0.0817071	12.2224	2.36007e-34	2.00898e-33
ZNF678	1258.09	0.998614	1.99808	0.0744544	13.4124	5.11466e-41	5.21349e-40
HIC2	1594.11	0.997962	1.99718	0.0573504	17.4011	8.08929e-68	1.43885e-66
HOXC-AS2	43.1527	0.997398	1.9964	0.295747	3.37246	0.000744989	0.00144396
ZWINT	4037.44	0.997156	1.99606	0.0372038	26.8025	3.02106e-158	1.74046e-156
SHC3	274.79	0.996962	1.99579	0.116347	8.56889	1.0449e-17	5.08886e-17
DZIP1	359.312	0.996566	1.99525	0.111103	8.96978	2.97115e-19	1.5446e-18
TRAIP	354.489	0.996428	1.99505	0.103319	9.64418	5.20244e-22	2.99003e-21
PLK4	1150.36	0.995283	1.99347	0.0622411	15.9908	1.48178e-57	2.19601e-56
AJ239328.1	22.3226	0.995237	1.99341	0.415569	2.39488	0.0166259	0.0263888
CYP27A1	273.792	0.995097	1.99321	0.117828	8.44531	3.03249e-17	1.44519e-16
IL17D	49.5865	0.994677	1.99263	0.277258	3.58755	0.000333799	0.000674124
FGD1	1349.84	0.993408	1.99088	0.0576615	17.2283	1.6296e-66	2.80976e-65
TICAM2	30.742	0.992969	1.99028	0.339892	2.92143	0.00348429	0.00617478
SLC9B2	455.599	0.99259	1.98975	0.0932453	10.6449	1.84114e-26	1.23425e-25
CCNJ	775.478	0.991612	1.98841	0.0724938	13.6786	1.36348e-42	1.44298e-41
ZBED6CL	818.38	0.991055	1.98764	0.069375	14.2855	2.6959e-46	3.07895e-45
AP002956.1	5206.37	0.990544	1.98693	0.0356436	27.7903	5.68725e-170	3.58212e-168
HMGB1P6	153.169	0.989771	1.98587	0.178601	5.54182	2.99351e-08	8.74985e-08
RP9P	323.557	0.988398	1.98398	0.10853	9.10713	8.45871e-20	4.50562e-19
CAV1	40800.8	0.98836	1.98393	0.0276249	35.7779	2.44155e-280	3.85171e-278
EEF1GP1	20.0498	0.987589	1.98287	0.423709	2.33082	0.0197628	0.0309172
STIL	2476.82	0.987186	1.98231	0.0457138	21.5949	2.00503e-103	6.29088e-102
CENPF	9344.01	0.987074	1.98216	0.078824	12.5225	5.62333e-36	5.04367e-35
TRIP13	2902.73	0.986953	1.98199	0.0422951	23.3349	1.96086e-120	7.50552e-119
GPX8	3269.98	0.985159	1.97953	0.0403162	24.4358	7.12069e-132	3.0741e-130
AC018645.2	102.227	0.98489	1.97916	0.191708	5.13744	2.78509e-07	7.50157e-07
GPR85	339.094	0.984843	1.9791	0.106824	9.21934	2.98944e-20	1.61684e-19
ACHE	34.1299	0.984831	1.97908	0.338652	2.90809	0.00363641	0.00642279
LEPR	1284.03	0.984639	1.97882	0.0631867	15.583	9.49827e-55	1.31526e-53
NFAM1	127.695	0.983255	1.97692	0.17229	5.70698	1.14999e-08	3.46083e-08
CENPI	962.048	0.98264	1.97608	0.0658107	14.9313	2.06201e-50	2.59365e-49
GRIN2D	601.471	0.981508	1.97453	0.0859068	11.4253	3.12729e-30	2.36086e-29
H2AFX	4506.84	0.981386	1.97436	0.0406562	24.1387	9.81545e-129	4.0809e-127
RAD51AP1	890.039	0.981343	1.9743	0.0735415	13.3441	1.28258e-40	1.29486e-39
GPX1	8278.5	0.981094	1.97396	0.0334311	29.3468	2.62695e-189	2.02479e-187
BVES	1635.38	0.980863	1.97365	0.0536044	18.2982	8.55512e-75	1.72947e-73
NCAPG	2130.06	0.980683	1.9734	0.0474859	20.6521	9.34925e-95	2.62588e-93
CLTB	8506.71	0.98054	1.9732	0.0324042	30.2596	3.89812e-201	3.4815e-199
MARVELD1	3293.91	0.9802	1.97274	0.0421476	23.2564	1.22637e-119	4.62078e-118
NEIL3	454.695	0.979599	1.97192	0.0983102	9.96437	2.18253e-23	1.31435e-22
MAZ	17046.7	0.979548	1.97185	0.032418	30.2162	1.45025e-200	1.28844e-198
TICRR	1764.15	0.979358	1.97159	0.053736	18.2254	3.24628e-74	6.50026e-73
NHLRC3	1335.69	0.97861	1.97057	0.0612746	15.9709	2.03808e-57	3.00724e-56
MIOX	27.7471	0.97808	1.96984	0.412778	2.3695	0.017812	0.0281049
TNKS2-AS1	35.8227	0.977862	1.96955	0.326773	2.99248	0.0027672	0.00497978
NEK6	4716.41	0.977315	1.9688	0.0379839	25.7297	5.43522e-146	2.75515e-144
AL445183.3	26.7824	0.976169	1.96723	0.369445	2.64226	0.00823557	0.0137531
AC093495.1	57.6884	0.975714	1.96661	0.255875	3.81324	0.000137157	0.000289871
ISPD	203.2	0.975561	1.96641	0.143821	6.78318	1.17557e-11	4.29423e-11
SKP2	3958.28	0.975336	1.9661	0.0381288	25.58	2.54435e-144	1.25581e-142
LPAR1	1583.11	0.97517	1.96587	0.0588976	16.557	1.4243e-61	2.27457e-60
AC145098.2	23.4162	0.974838	1.96542	0.42667	2.28476	0.022327	0.034557
CENPW	597.051	0.974764	1.96532	0.084139	11.5852	4.90011e-31	3.80469e-30
KMO	606.842	0.974335	1.96474	0.0915344	10.6445	1.8503e-26	1.2399e-25
IVNS1ABP	23485.2	0.972865	1.96273	0.0286592	33.946	1.39922e-252	1.84522e-250
DEPDC1	2874.45	0.9726	1.96237	0.0473954	20.521	1.39911e-93	3.85897e-92
PPIF	14612.4	0.971693	1.96114	0.0299124	32.4846	1.75856e-231	1.96586e-229
LINC00899	79.204	0.971305	1.96061	0.219425	4.42659	9.57357e-06	2.27001e-05
SMO	2519.37	0.97092	1.96009	0.044351	21.8917	3.11393e-106	1.01083e-104
AC012146.1	28.9689	0.97051	1.95953	0.361488	2.68477	0.00725801	0.01221
MIR181A2HG	32.1838	0.969345	1.95795	0.337979	2.86807	0.00412989	0.00722934
POC1A	938.279	0.968355	1.95661	0.0685839	14.1193	2.88953e-45	3.23015e-44
GPX7	251.037	0.967631	1.95563	0.127561	7.58566	3.30795e-14	1.38145e-13
NDST1	22233.8	0.967292	1.95517	0.026881	35.9843	1.47507e-283	2.4174e-281
LINC02381	72.4391	0.966616	1.95425	0.229037	4.22035	2.43918e-05	5.57754e-05
HOPX	50.7985	0.966329	1.95386	0.284314	3.39881	0.000676798	0.00131951
SNORD17	31.1634	0.965936	1.95333	0.335878	2.87585	0.0040294	0.00706883
ARNT2	146.916	0.965109	1.95221	0.158344	6.09501	1.0943e-09	3.51441e-09
RAD51	805.533	0.965025	1.9521	0.0697411	13.8372	1.51936e-43	1.64192e-42
FIGN	1622.35	0.964128	1.95088	0.0598025	16.1219	1.79094e-58	2.6872e-57
S100A3	283.376	0.963754	1.95038	0.126428	7.62292	2.47995e-14	1.04056e-13
AL353625.1	59.498	0.963228	1.94967	0.242499	3.97209	7.12448e-05	0.000155477
SPHK1	1769.64	0.962843	1.94915	0.0529763	18.175	8.1449e-74	1.61748e-72
RAB42	259.65	0.961992	1.948	0.122105	7.87843	3.31527e-15	1.44157e-14
ALYREF	2322.64	0.961642	1.94753	0.044841	21.4456	5.02076e-102	1.55791e-100
ADM	3122.86	0.959885	1.94515	0.0428208	22.4163	2.73016e-111	9.31011e-110
CENPM	466.447	0.959217	1.94425	0.0892942	10.7422	6.44779e-27	4.39752e-26
LRRC43	18.1508	0.959118	1.94412	0.448681	2.13764	0.032546	0.048999
DLGAP5	3197.91	0.958717	1.94358	0.0454269	21.1046	7.21326e-99	2.14744e-97
CENPU	2724.97	0.95817	1.94284	0.0485157	19.7497	8.07359e-87	1.98662e-85
MBLAC1	93.2147	0.957834	1.94239	0.197968	4.83834	1.30931e-06	3.35221e-06
XKR8	1260.23	0.956857	1.94108	0.0587586	16.2846	1.27038e-59	1.94946e-58
SMIM25	221.013	0.956121	1.94009	0.128783	7.42427	1.13404e-13	4.61199e-13
FSIP1	40.3536	0.956097	1.94005	0.317726	3.00919	0.00261946	0.00472853
CSRP2	1028.66	0.955963	1.93987	0.0639441	14.95	1.5583e-50	1.96593e-49
ERAP1	5315.2	0.955902	1.93979	0.0370706	25.786	1.27318e-146	6.5125e-145
AC104655.1	39.8598	0.955406	1.93913	0.300303	3.18147	0.00146529	0.00274366
KRT8P11	38.5946	0.955176	1.93882	0.31658	3.01717	0.00255146	0.00461467
NCAPH	2569.96	0.954987	1.93856	0.0463614	20.5987	2.81638e-94	7.85793e-93
ABHD5	1238	0.954655	1.93812	0.0623876	15.302	7.41316e-53	9.86863e-52
AL139383.1	22.2152	0.953965	1.93719	0.404759	2.35687	0.0184297	0.0289874
EIF4A1P10	23.7165	0.953672	1.9368	0.412602	2.31136	0.0208128	0.0324126
PPP2R2B	1109.5	0.953452	1.9365	0.0617009	15.4528	7.22205e-54	9.82339e-53
POLE	3863.36	0.952236	1.93487	0.0382583	24.8897	9.629e-137	4.47762e-135
CORO7	221.763	0.951306	1.93362	0.130816	7.27208	3.53996e-13	1.40368e-12
TAF5	880.116	0.951131	1.93339	0.0670458	14.1863	1.11396e-45	1.25693e-44
ADAMTSL1	94.7545	0.950538	1.93259	0.212989	4.46285	8.08774e-06	1.93181e-05
CYLD	6854.32	0.950095	1.932	0.0389914	24.3668	3.84825e-131	1.64452e-129
ZNF254	524.911	0.949902	1.93174	0.0945789	10.0435	9.81475e-24	6.00264e-23
HOXC6	259.917	0.949747	1.93153	0.121717	7.8029	6.05002e-15	2.59792e-14
FLNC	2598.49	0.948001	1.9292	0.0443979	21.3524	3.70647e-101	1.13755e-99
LINC00944	114.711	0.947831	1.92897	0.175971	5.38628	7.1932e-08	2.0359e-07
RACGAP1	5015.25	0.947318	1.92828	0.0369581	25.6322	6.68229e-145	3.32734e-143
MIR4767	22.2425	0.947316	1.92828	0.41199	2.29937	0.0214842	0.0333628
SERPINA1	9039.58	0.947264	1.92821	0.0341636	27.7273	3.27155e-169	2.03778e-167
KIAA1549L	717.895	0.947247	1.92819	0.076863	12.3238	6.74158e-35	5.8538e-34
LINC02454	61.7403	0.946395	1.92705	0.247801	3.81918	0.000133898	0.000283304
KCNQ5	45.5643	0.945412	1.92574	0.276191	3.42303	0.000619266	0.00121267
SEC14L1P1	59.9325	0.944442	1.92445	0.266274	3.54688	0.000389826	0.000781225
CHADL	38.782	0.943495	1.92318	0.313232	3.01213	0.00259422	0.00468446
KIF11	4903.59	0.943296	1.92292	0.0395553	23.8475	1.07444e-125	4.33887e-124
PLD6	229.85	0.942676	1.92209	0.12509	7.53596	4.84745e-14	2.00945e-13
HINT1	4178.77	0.942393	1.92171	0.0416361	22.634	2.00451e-113	7.01994e-112
NUAK2	3310.89	0.941704	1.9208	0.0424513	22.1832	4.99313e-109	1.6723e-107
TRIM8	11900.5	0.941687	1.92077	0.0357808	26.3182	1.18616e-152	6.39694e-151
UGCG	12973	0.939857	1.91834	0.0315132	29.8242	1.89458e-195	1.59902e-193
DMRT2	177.717	0.939823	1.91829	0.141846	6.62564	3.45741e-11	1.22659e-10
NT5DC4	50.3611	0.939809	1.91827	0.274701	3.4212	0.000623447	0.00121987
RAB36	974.492	0.938226	1.91617	0.0656219	14.2974	2.27006e-46	2.59612e-45
UNC13D	2777.17	0.937934	1.91578	0.0428769	21.875	4.49175e-106	1.45529e-104
CNTNAP1	454.689	0.937739	1.91552	0.0909129	10.3147	6.04705e-25	3.8606e-24
HIST1H4E	86.6355	0.937518	1.91523	0.207767	4.51234	6.41159e-06	1.54567e-05
TUBA3FP	35.5939	0.936773	1.91424	0.322521	2.90453	0.00367801	0.00649083
CENPL	1258.21	0.936475	1.91385	0.0620019	15.104	1.52439e-51	1.97177e-50
UBE2S	9180.81	0.936354	1.91369	0.0388722	24.088	3.33699e-128	1.37722e-126
SIK1	670.647	0.934894	1.91175	0.081686	11.445	2.49191e-30	1.89049e-29
ZNF726	25.3555	0.93487	1.91172	0.376769	2.48128	0.0130912	0.0211706
BRCA2	780.726	0.934559	1.91131	0.0937731	9.96618	2.14318e-23	1.29111e-22
HSD17B6	112.635	0.934247	1.91089	0.180278	5.18227	2.19204e-07	5.95838e-07
PAPPA	7381.1	0.933913	1.91045	0.0417545	22.3668	8.29287e-111	2.81092e-109
ZNF92	1403.58	0.932947	1.90917	0.0688146	13.5574	7.16348e-42	7.4734e-41
NSD2	10157.7	0.932871	1.90907	0.0324602	28.7389	1.24756e-181	8.88554e-180
MAP6D1	41.8435	0.932365	1.9084	0.302356	3.08367	0.00204466	0.00375273
CASC8	140.497	0.93209	1.90804	0.160401	5.81101	6.20963e-09	1.8934e-08
DPF1	233.572	0.931864	1.90774	0.131246	7.10016	1.24612e-12	4.80241e-12
VNN1	123.924	0.931581	1.90736	0.17813	5.22978	1.69712e-07	4.66133e-07
CCN5	290.94	0.931467	1.90721	0.115222	8.08411	6.26177e-16	2.81338e-15
AL357033.1	30.4157	0.931084	1.90671	0.347764	2.67735	0.0074208	0.012469
RHNO1	2079.09	0.929257	1.90429	0.0466184	19.9333	2.09363e-88	5.29842e-87
TYMS	2564.78	0.929007	1.90397	0.0444289	20.91	4.34451e-97	1.26006e-95
AL391244.2	50.9112	0.928938	1.90387	0.289089	3.21333	0.00131204	0.00246972
GBP3	118.014	0.928869	1.90378	0.176184	5.27216	1.34824e-07	3.73639e-07
CNN3	15766	0.928202	1.9029	0.0292348	31.7499	3.18399e-221	3.25732e-219
LINC01460	45.092	0.928045	1.9027	0.280411	3.30959	0.000934328	0.00179058
AGO4	1934.84	0.927332	1.90176	0.0544501	17.0309	4.84869e-65	8.20099e-64
ATP8A2	58.9301	0.926312	1.90041	0.243216	3.8086	0.000139755	0.000294957
WDR34	4516.86	0.926151	1.9002	0.0411081	22.5296	2.12701e-112	7.40286e-111
HOXA11	67.9606	0.92603	1.90004	0.25059	3.6954	0.000219542	0.000453096
AC002066.1	55.4133	0.925917	1.89989	0.254435	3.63911	0.000273586	0.000558285
CCBE1	467.195	0.925771	1.8997	0.0942637	9.82108	9.136e-23	5.37524e-22
S1PR2	1276.52	0.925441	1.89926	0.0609693	15.1788	4.88628e-52	6.40376e-51
VOPP1	51273.1	0.924274	1.89773	0.0269866	34.2494	4.45704e-257	6.16679e-255
AC234582.1	30.6924	0.923828	1.89714	0.358615	2.5761	0.00999211	0.0164617
TNFRSF12A	14979.2	0.92368	1.89695	0.0313818	29.4336	2.04226e-190	1.61091e-188
TSPAN4	1535.81	0.923677	1.89694	0.0573005	16.1199	1.85038e-58	2.77393e-57
ITGB6	21992.2	0.923456	1.89665	0.0277917	33.2278	4.27186e-242	5.11412e-240
ADI1	3586.98	0.923017	1.89608	0.0406582	22.7019	4.29269e-114	1.51591e-112
NEMP1	3550.36	0.92275	1.89573	0.0426404	21.6403	7.50494e-104	2.37235e-102
BUB1B	2613.96	0.920792	1.89315	0.0447221	20.5892	3.43014e-94	9.52315e-93
HIST1H4H	925.259	0.92049	1.89276	0.0668159	13.7765	3.52898e-43	3.78698e-42
ZNF267	723.555	0.920481	1.89275	0.0769217	11.9665	5.3245e-33	4.34611e-32
HMGB1P5	1066.41	0.920433	1.89268	0.0682789	13.4805	2.03741e-41	2.09576e-40
ARID3B	637.072	0.920053	1.89218	0.078838	11.6702	1.81071e-31	1.41701e-30
CENPN	2545.08	0.919759	1.8918	0.0472114	19.4817	1.56934e-84	3.71015e-83
RASSF3	1958.18	0.919247	1.89113	0.0488142	18.8316	4.16301e-79	9.12618e-78
MTRNR2L12	49.7827	0.918941	1.89073	0.265896	3.45602	0.000548225	0.00107994
TNFAIP8L1	2018.03	0.918366	1.88997	0.0523413	17.5457	6.4123e-69	1.16012e-67
HOTAIRM1	139.023	0.918157	1.8897	0.174855	5.25095	1.51314e-07	4.17283e-07
NSMAF	3965.86	0.917714	1.88912	0.0382984	23.9622	6.89511e-127	2.81134e-125
PRCD	29.0544	0.917313	1.88859	0.357124	2.56861	0.0102107	0.0168055
ZNF436-AS1	26.9664	0.916645	1.88772	0.365131	2.51046	0.0120575	0.0196231
HAUS7	45.0339	0.915846	1.88667	0.287164	3.18928	0.00142627	0.00267386
SEMA3D	112.709	0.915748	1.88655	0.186008	4.92317	8.51528e-07	2.20965e-06
ORC6	1698.37	0.915133	1.88574	0.0527711	17.3415	2.28496e-67	4.05149e-66
MT-TI	30.8366	0.914239	1.88457	0.342804	2.66694	0.00765454	0.0128361
FAM171A1	1364.48	0.913919	1.88416	0.0574252	15.915	4.99019e-57	7.29302e-56
ADAM12	3035.75	0.910473	1.87966	0.0454	20.0545	1.84492e-89	4.76182e-88
CDH4	72.1049	0.909854	1.87885	0.220767	4.12133	3.76693e-05	8.4657e-05
CDC14A	246.006	0.909514	1.87841	0.121384	7.49288	6.73793e-14	2.77406e-13
B3GAT3	2934.55	0.908658	1.8773	0.0451384	20.1305	3.99107e-90	1.03805e-88
AL513534.2	47.2445	0.908582	1.8772	0.283181	3.20848	0.00133437	0.00250965
BCL2L2-PABPN1	29.97	0.907915	1.87633	0.351332	2.58421	0.00976019	0.0161079
CERKL	37.4712	0.907913	1.87633	0.320091	2.83642	0.00456226	0.00793028
FAM167B	21.4468	0.907832	1.87622	0.415952	2.18254	0.0290699	0.0441317
FAR2	399.639	0.907434	1.87571	0.100843	8.99851	2.28793e-19	1.19567e-18
LCTL	77.2808	0.90683	1.87492	0.213887	4.23976	2.23758e-05	5.13045e-05
ZNRF2P1	231.944	0.905209	1.87282	0.127381	7.10634	1.19162e-12	4.59762e-12
PLLP	83.4246	0.904849	1.87235	0.21843	4.14251	3.43523e-05	7.74189e-05
HMMR	1170.37	0.903569	1.87069	0.0648075	13.9424	3.50181e-44	3.83835e-43
ARL4A	941.512	0.903567	1.87069	0.0689882	13.0974	3.40652e-39	3.30852e-38
LHB	38.4771	0.903313	1.87036	0.318501	2.83614	0.00456631	0.00793404
ATF5	1468.23	0.901371	1.86784	0.056051	16.0813	3.45303e-58	5.17188e-57
NFATC2	741.74	0.901164	1.86757	0.0759732	11.8616	1.8736e-32	1.50745e-31
TSPAN2	2988.07	0.900456	1.86666	0.0497602	18.0959	3.43145e-73	6.7746e-72
IFIT3	909.469	0.900148	1.86626	0.0688649	13.0712	4.8096e-39	4.65516e-38
MIR762	29.5665	0.899518	1.86544	0.361906	2.4855	0.0129368	0.0209391
PILRB	90.6193	0.899291	1.86515	0.202473	4.44154	8.93188e-06	2.12412e-05
MOB3B	1201.47	0.898442	1.86405	0.059726	15.0427	3.85352e-51	4.92411e-50
PAX8	171.224	0.898321	1.8639	0.157669	5.6975	1.21574e-08	3.65155e-08
CDC20	5687.38	0.897216	1.86247	0.0389266	23.0489	1.50843e-117	5.54733e-116
SUN3	46.5733	0.896893	1.86205	0.292268	3.06874	0.00214965	0.00393345
AFAP1L1	658.667	0.896745	1.86186	0.0772277	11.6117	3.59392e-31	2.8008e-30
INHBA-AS1	76.351	0.895643	1.86044	0.231987	3.86074	0.000113044	0.000241298
TACC3	4413.02	0.89563	1.86042	0.0373832	23.9581	7.60981e-127	3.09527e-125
DUSP4	2859.99	0.895038	1.85966	0.0462585	19.3486	2.09334e-83	4.86716e-82
TLR1	310.129	0.894794	1.85934	0.109416	8.17788	2.88887e-16	1.31688e-15
KIF23	3800.02	0.894655	1.85917	0.0388996	22.9991	4.75868e-117	1.74244e-115
ARL6IP1	7140.82	0.894637	1.85914	0.0339301	26.3671	3.27113e-153	1.78118e-151
MSC-AS1	471.13	0.894502	1.85897	0.0913953	9.78718	1.27813e-22	7.48867e-22
ZNF736	33.7872	0.893765	1.85802	0.331227	2.69835	0.00696851	0.0117664
MSTO2P	43.9163	0.892146	1.85593	0.290001	3.07635	0.00209552	0.00383982
GPR161	2306.11	0.891843	1.85554	0.0464259	19.21	3.05173e-82	6.95186e-81
MICOS10P3	56.4491	0.891792	1.85548	0.251784	3.5419	0.000397261	0.000795624
SEC61A1	53833.2	0.890842	1.85426	0.0261791	34.0287	8.38156e-254	1.11402e-251
LMCD1	1684.22	0.890679	1.85405	0.0527149	16.8962	4.80234e-64	7.93185e-63
C12orf57	2493.41	0.890261	1.85351	0.0502439	17.7188	3.00271e-70	5.576e-69
AC022075.1	161.449	0.889821	1.85295	0.150985	5.89345	3.7821e-09	1.17227e-08
SLC16A12	96.7057	0.889641	1.85272	0.194301	4.57868	4.6792e-06	1.14239e-05
ABCC2	72.0143	0.888906	1.85177	0.251052	3.54072	0.000399036	0.00079883
AC063944.1	24.8296	0.887465	1.84992	0.382124	2.32245	0.0202087	0.0315503
DIS3L	1336.33	0.88707	1.84942	0.0585347	15.1546	7.0637e-52	9.22873e-51
MB21D2	1456.55	0.886856	1.84914	0.0540201	16.4172	1.4415e-60	2.26139e-59
CMTM3	3362.24	0.886634	1.84886	0.0428904	20.6721	6.17616e-95	1.74046e-93
MDFIC	2492.99	0.885947	1.84798	0.0473334	18.7172	3.58764e-78	7.66574e-77
HASPIN	802.356	0.885357	1.84722	0.0732106	12.0933	1.14608e-33	9.58663e-33
CAP2	1811.41	0.885241	1.84707	0.0505923	17.4975	1.49621e-68	2.69541e-67
PCLAF	523.354	0.884993	1.84676	0.0920089	9.61856	6.67587e-22	3.82384e-21
DNAH5	653.179	0.884072	1.84558	0.0866636	10.2012	1.95861e-24	1.22631e-23
CKS2	3566.64	0.883532	1.84489	0.0444412	19.8809	5.95076e-88	1.49034e-86
TMEM158	180.292	0.883525	1.84488	0.148738	5.94016	2.84752e-09	8.90774e-09
NCEH1	5188.6	0.882127	1.84309	0.0355358	24.8236	4.98614e-136	2.28712e-134
PNKD	4099.95	0.882115	1.84308	0.0408355	21.6016	1.73346e-103	5.44895e-102
DSCC1	951.326	0.881848	1.84273	0.0705496	12.4997	7.49497e-36	6.68684e-35
PDPN	7286.18	0.881732	1.84259	0.034882	25.2776	5.63732e-141	2.72659e-139
ATL1	546.169	0.881651	1.84248	0.0826705	10.6646	1.48982e-26	1.00352e-25
CDK6	44147.4	0.881419	1.84219	0.0797888	11.0469	2.26906e-28	1.61543e-27
CKLF-CMTM1	52.9581	0.880855	1.84147	0.274055	3.21415	0.00130831	0.00246355
PDE5A	655.493	0.880096	1.8405	0.0875382	10.0539	8.8346e-24	5.40515e-23
AC060766.1	100.167	0.879955	1.84032	0.191763	4.58877	4.4587e-06	1.08998e-05
ANKRD52	15886.1	0.878853	1.83891	0.0283329	31.0188	3.00669e-211	2.91683e-209
AC060766.7	74.5822	0.87732	1.83696	0.219696	3.99334	6.51504e-05	0.000142897
HDGFP1	71.8583	0.877301	1.83694	0.243562	3.60197	0.000315816	0.000640126
GTF3C6	1949.75	0.876802	1.8363	0.0513546	17.0735	2.33851e-65	3.97123e-64
H2AFZ	11216.2	0.876787	1.83628	0.035585	24.6392	4.79975e-134	2.12094e-132
BIK	807.191	0.875854	1.83509	0.0735344	11.9108	1.03971e-32	8.44576e-32
LHX2	27.3659	0.875797	1.83502	0.362387	2.41675	0.01566	0.0249636
SNX15	25.6395	0.875071	1.8341	0.389936	2.24414	0.0248233	0.0380959
PHTF1	2202.87	0.873731	1.8324	0.0486404	17.9631	3.79219e-72	7.32405e-71
TMEM246	1697.47	0.873388	1.83196	0.0506316	17.2499	1.12182e-66	1.96029e-65
SORBS3	3068.46	0.873369	1.83194	0.046627	18.731	2.7687e-78	5.93846e-77
C9orf40	1119.86	0.873187	1.8317	0.062856	13.8919	7.09727e-44	7.73415e-43
USP11	2688.26	0.872743	1.83114	0.0476526	18.3147	6.31911e-75	1.28205e-73
MMP17	221.345	0.872114	1.83034	0.139406	6.25591	3.95206e-10	1.3032e-09
PEBP1	8746.02	0.871782	1.82992	0.0345783	25.2118	2.97269e-140	1.41749e-138
HMGN3	2123.1	0.871051	1.82899	0.0489641	17.7896	8.51355e-71	1.59854e-69
SNRNP25	1298.49	0.870167	1.82787	0.0598449	14.5404	6.72338e-48	8.00922e-47
AC090197.1	25.1468	0.870005	1.82767	0.3881	2.2417	0.0249805	0.0383093
HOXC11	421.258	0.86936	1.82685	0.106235	8.18339	2.75977e-16	1.25973e-15
ST3GAL4	1865.75	0.867422	1.8244	0.048755	17.7914	8.23266e-71	1.54752e-69
CCDC74A	121.793	0.866809	1.82363	0.170095	5.09604	3.46828e-07	9.27806e-07
BARD1	963.527	0.866715	1.82351	0.065869	13.1582	1.52777e-39	1.495e-38
SNCG	2687.51	0.866051	1.82267	0.0439016	19.7271	1.26193e-86	3.08716e-85
MMP19	372.014	0.864971	1.8213	0.0995215	8.69129	3.58342e-18	1.78695e-17
ZNF704	1436.73	0.864606	1.82084	0.0591277	14.6227	2.01261e-48	2.41456e-47
AC241585.1	3480.52	0.863959	1.82003	0.120401	7.17566	7.19616e-13	2.80534e-12
FOXD2-AS1	177.273	0.862986	1.8188	0.144583	5.96878	2.39041e-09	7.52241e-09
AC112907.3	27.1459	0.862803	1.81857	0.375055	2.30047	0.0214214	0.0332745
STYK1	356.563	0.862603	1.81832	0.107359	8.03477	9.37575e-16	4.18574e-15
AL162171.1	2870.66	0.860566	1.81575	0.0476487	18.0606	6.50566e-73	1.26808e-71
FLRT2	2605.42	0.860168	1.81525	0.048241	17.8307	4.08631e-71	7.71554e-70
ALPL	31.4341	0.860066	1.81512	0.35599	2.41598	0.0156929	0.025003
KLF11	1362.64	0.859977	1.81501	0.0577732	14.8854	4.10137e-50	5.12823e-49
TENM3-AS1	188.82	0.859477	1.81438	0.144421	5.9512	2.66177e-09	8.34367e-09
ADM5	53.1365	0.858425	1.81306	0.264619	3.24401	0.00117861	0.00223212
STRADB	2069.89	0.858296	1.8129	0.0504299	17.0196	5.87913e-65	9.92398e-64
LHFPL6	2614.69	0.856775	1.81099	0.0449211	19.0729	4.24143e-81	9.54604e-80
AL358472.3	29.9093	0.856047	1.81007	0.363624	2.35421	0.0185622	0.0291768
CST6	1920.91	0.854658	1.80833	0.0504512	16.9403	2.26938e-64	3.78904e-63
ERCC6L	984.236	0.854607	1.80827	0.0671629	12.7244	4.32786e-37	3.98768e-36
SOGA1	14097.2	0.854311	1.8079	0.0306547	27.8688	6.37277e-171	4.04407e-169
LCAT	200.23	0.853905	1.80739	0.13288	6.42616	1.30869e-10	4.47181e-10
P2RX5	107.321	0.853804	1.80726	0.190322	4.48611	7.25361e-06	1.74169e-05
PIMREG	1411.54	0.853767	1.80721	0.058275	14.6507	1.3341e-48	1.60969e-47
SLC25A13	8343.1	0.852783	1.80598	0.0347313	24.5538	3.94371e-133	1.73359e-131
MYL6	35017.7	0.852613	1.80577	0.0283324	30.0933	5.93371e-199	5.21672e-197
OLFML3	1074.67	0.852583	1.80573	0.061089	13.9564	2.87581e-44	3.15629e-43
PGRMC1	9466.79	0.852229	1.80529	0.0301897	28.2291	2.57121e-175	1.69539e-173
ESCO2	983.244	0.851811	1.80476	0.0691298	12.3219	6.9042e-35	5.99192e-34
CDKN3	1669.15	0.851734	1.80467	0.0532514	15.9946	1.3942e-57	2.06802e-56
ALMS1-IT1	65.8319	0.851577	1.80447	0.244738	3.47955	0.00050226	0.000994738
RRM1	11473.4	0.850751	1.80344	0.030388	27.9963	1.8045e-172	1.15817e-170
SLC39A1	206.753	0.850007	1.80251	0.143424	5.92652	3.09428e-09	9.65104e-09
FES	50.1926	0.84969	1.80211	0.273716	3.10428	0.00190743	0.00351577
SPAG5	2717.78	0.849637	1.80205	0.0426569	19.9179	2.8453e-88	7.17918e-87
HDGF	41350.2	0.849519	1.8019	0.0248955	34.1234	3.32345e-255	4.52418e-253
BOLA2-SMG1P6	45.9646	0.849012	1.80127	0.274975	3.0876	0.00201782	0.00370669
IL1R2	168.191	0.84869	1.80087	0.152937	5.54928	2.86846e-08	8.39597e-08
VGLL1	72.9246	0.847816	1.79977	0.231322	3.66509	0.00024725	0.000506933
AC124067.2	79.9522	0.847105	1.79889	0.215433	3.93209	8.4209e-05	0.000182447
TRIM16L	1854.18	0.846923	1.79866	0.0499881	16.9425	2.18731e-64	3.65562e-63
LBR	7355.57	0.846121	1.79766	0.0330244	25.6211	8.88382e-145	4.41055e-143
APLN	717.562	0.846118	1.79766	0.0738443	11.4581	2.14071e-30	1.62845e-29
PARVA	5746.54	0.845776	1.79723	0.0346915	24.3799	2.79315e-131	1.19666e-129
AC023024.2	50.518	0.844252	1.79533	0.283571	2.97721	0.00290885	0.00521522
BEST3	27.3536	0.84398	1.79499	0.353794	2.38551	0.0170554	0.0270071
CKAP2L	3399.94	0.843233	1.79407	0.0405794	20.7798	6.58814e-96	1.87851e-94
E2F8	883.579	0.842738	1.79345	0.0730382	11.5383	8.45525e-31	6.51116e-30
EVA1B	785.452	0.840792	1.79103	0.0760801	11.0514	2.15796e-28	1.53697e-27
ZHX2	2716.09	0.840235	1.79034	0.0456451	18.408	1.13344e-75	2.32191e-74
FN3K	42.9741	0.839902	1.78993	0.286178	2.93489	0.00333664	0.00593118
NPB	30.5482	0.839698	1.78967	0.339045	2.47666	0.013262	0.0214242
TMPO	8688.37	0.839287	1.78917	0.0335973	24.9808	9.89066e-138	4.63762e-136
AC005332.5	260.421	0.83843	1.7881	0.118987	7.04639	1.83617e-12	7.01869e-12
AL121832.3	44.1662	0.837661	1.78715	0.301161	2.78144	0.00541187	0.00928756
TMEM231	43.5991	0.837597	1.78707	0.280786	2.98304	0.00285397	0.00512555
STARD13	1902.86	0.836408	1.7856	0.0482784	17.3247	3.06387e-67	5.40419e-66
PSG9	75.1314	0.836142	1.78527	0.219958	3.80136	0.000143901	0.000303102
AP000251.1	27.2177	0.835997	1.78509	0.36177	2.31085	0.020841	0.0324535
ASPHD1	96.7221	0.835666	1.78468	0.191702	4.35919	1.30542e-05	3.06645e-05
NR2F1-AS1	149.272	0.835474	1.78444	0.165801	5.03903	4.67906e-07	1.23933e-06
UTRN	2228.1	0.835415	1.78437	0.0642917	12.9941	1.32094e-38	1.26474e-37
PABPC4L	83.4951	0.835044	1.78391	0.224151	3.72536	0.000195035	0.000404795
P2RX4	1225.94	0.833924	1.78253	0.0605434	13.774	3.65491e-43	3.91962e-42
CYP7B1	971.704	0.83328	1.78173	0.0700336	11.8983	1.20803e-32	9.78483e-32
SGCE	252.383	0.832222	1.78043	0.121998	6.82163	9.00151e-12	3.30748e-11
AL591806.3	35.1923	0.832159	1.78035	0.324413	2.56512	0.010314	0.0169638
FTH1P3	43.1757	0.831024	1.77895	0.307469	2.70279	0.00687596	0.0116206
KIF22	2248.14	0.83072	1.77857	0.0465647	17.8401	3.44866e-71	6.52617e-70
FAM201A	83.319	0.829588	1.77718	0.22332	3.71479	0.000203376	0.00042133
CBX5	11249	0.829515	1.77709	0.0407119	20.3752	2.77352e-92	7.46683e-91
LRRC61	1447.97	0.82868	1.77606	0.0623935	13.2815	2.96383e-40	2.95857e-39
SLC39A14	17708.5	0.828513	1.77585	0.0282949	29.2813	1.79241e-188	1.36904e-186
PIWIL4	30.9242	0.828508	1.77585	0.35143	2.35753	0.0183969	0.0289489
CCSAP	1769.99	0.827603	1.77473	0.0494234	16.7452	6.14302e-63	9.96102e-62
EFEMP2	695.087	0.827384	1.77446	0.0812604	10.1819	2.38901e-24	1.49136e-23
ARSE	68.9191	0.826903	1.77387	0.231286	3.57524	0.00034991	0.000704663
NCAPD2	13929.2	0.82613	1.77292	0.0279259	29.5829	2.47807e-192	2.01105e-190
CCN1	23391.6	0.825406	1.77203	0.0361533	22.8307	2.27326e-115	8.1126e-114
RNF38	3154.57	0.825086	1.77164	0.0429983	19.1888	4.58966e-82	1.04412e-80
SETP14	104.375	0.823833	1.7701	0.194967	4.2255	2.38408e-05	5.45597e-05
DSC1	145.049	0.823538	1.76974	0.164464	5.00741	5.51663e-07	1.45229e-06
ITPRIPL2	4004.81	0.822737	1.76876	0.0561734	14.6464	1.42101e-48	1.71211e-47
ZNF689	519.514	0.822711	1.76873	0.0891842	9.22485	2.83948e-20	1.5382e-19
PTPRJ	3081.27	0.822316	1.76824	0.0408323	20.1389	3.36998e-90	8.79216e-89
C12orf75	3263.92	0.821789	1.7676	0.0406286	20.2269	5.67765e-91	1.50218e-89
RCN1P2	222.775	0.821625	1.7674	0.13373	6.14391	8.05157e-10	2.60465e-09
JADE2	3017.81	0.820321	1.7658	0.0429423	19.1028	2.39079e-81	5.39525e-80
TAP1	7242.82	0.819786	1.76514	0.0323992	25.3026	2.98721e-141	1.44897e-139
FAM111A	2944.02	0.818877	1.76403	0.0432537	18.9319	6.22388e-80	1.37873e-78
ZNF85	30.3443	0.818669	1.76378	0.345454	2.36984	0.0177959	0.0280847
MXD3	293.059	0.818237	1.76325	0.114346	7.15579	8.31931e-13	3.23199e-12
GALNT3	10759.2	0.818169	1.76317	0.0308719	26.502	9.17991e-155	5.08055e-153
AUNIP	583.413	0.817896	1.76283	0.0798453	10.2435	1.26555e-24	7.97701e-24
SMYD2	2755.33	0.816983	1.76172	0.047332	17.2607	9.30046e-67	1.63024e-65
SCCPDH	2781.44	0.816919	1.76164	0.0421579	19.3776	1.19266e-83	2.77684e-82
PTGER4	944.299	0.816732	1.76141	0.0672372	12.147	5.94906e-34	5.02352e-33
ZNF799	75.5534	0.816625	1.76128	0.223117	3.66008	0.000252136	0.000516511
AC092329.4	26.0734	0.815811	1.76029	0.371884	2.19372	0.0282554	0.0429569
AC008915.2	50.6312	0.815467	1.75987	0.266404	3.06101	0.0022059	0.00402982
DNAJC1	2405.64	0.814941	1.75923	0.0481907	16.9107	3.74917e-64	6.20451e-63
TMEFF1	28.2643	0.81473	1.75897	0.353772	2.30298	0.0212798	0.0330697
TVP23C	124.588	0.814601	1.75881	0.175318	4.64641	3.37764e-06	8.34767e-06
MT-TT	162.994	0.814335	1.75849	0.147597	5.51729	3.44274e-08	1.00023e-07
NALCN	55.7554	0.814105	1.75821	0.252959	3.21833	0.00128939	0.00243075
KDELC2	2776.3	0.812743	1.75655	0.0441047	18.4276	7.89534e-76	1.61936e-74
RTKN2	399.511	0.812662	1.75645	0.096983	8.37943	5.31837e-17	2.50626e-16
PPP1R3G	124.093	0.812513	1.75627	0.170126	4.77595	1.7886e-06	4.52036e-06
SOCS2-AS1	54.7449	0.811857	1.75547	0.263482	3.08126	0.00206126	0.00378114
HMGB1P10	34.9223	0.811774	1.75537	0.334997	2.42323	0.0153834	0.0245738
FAAP24	447.872	0.811471	1.755	0.0948331	8.55683	1.16013e-17	5.63216e-17
KIFC1	3777.75	0.810749	1.75412	0.0385035	21.0565	1.99367e-98	5.89371e-97
ISG15	1101.83	0.810247	1.75351	0.0620969	13.0481	6.51495e-39	6.27696e-38
LRR1	897.69	0.81005	1.75327	0.0681006	11.8949	1.25804e-32	1.01801e-31
SGK1	2763.61	0.809853	1.75303	0.0419686	19.2966	5.73078e-83	1.32333e-81
HOXC9	60.8935	0.80967	1.75281	0.251662	3.2173	0.00129405	0.00243871
BRIP1	1191.91	0.809488	1.75259	0.0641872	12.6114	1.82807e-36	1.65902e-35
CXorf58	125.123	0.809223	1.75227	0.168607	4.79948	1.59081e-06	4.04167e-06
NR4A3	53.1636	0.808276	1.75112	0.254234	3.17926	0.0014765	0.00276343
HMGB1	8293.23	0.808049	1.75084	0.0358273	22.554	1.22591e-112	4.27549e-111
AL442125.1	72.5876	0.807774	1.75051	0.228317	3.53795	0.00040324	0.000806384
ZNF529-AS1	35.9668	0.807472	1.75014	0.320962	2.51578	0.0118768	0.0193551
IRAK1	24863.4	0.806641	1.74913	0.0259822	31.0459	1.29529e-211	1.27406e-209
TENT5B	946.271	0.806484	1.74894	0.0688578	11.7123	1.10223e-31	8.67395e-31
SLC22A5	1119.33	0.806311	1.74873	0.0609545	13.2281	6.04066e-40	5.98745e-39
AC060766.4	28.6864	0.805984	1.74834	0.347769	2.31759	0.0204717	0.0319138
DDX60L	1400.2	0.805977	1.74833	0.0571774	14.0961	4.01484e-45	4.4674e-44
TMEM234	455.487	0.805902	1.74824	0.0989854	8.14163	3.90003e-16	1.76495e-15
SH2D4A	2053.39	0.804416	1.74644	0.0503329	15.9819	1.70805e-57	2.5269e-56
AKR1B1	25744.4	0.804182	1.74615	0.0279377	28.7848	3.32392e-182	2.37745e-180
FRMD6	17807.2	0.804085	1.74604	0.0283588	28.354	7.47801e-177	4.98928e-175
GATA6	1810.03	0.803508	1.74534	0.0495074	16.2301	3.0911e-59	4.70919e-58
LIF	1921.32	0.802585	1.74422	0.0592032	13.5564	7.25721e-42	7.5665e-41
SUPT3H	921.525	0.802101	1.74364	0.069391	11.5592	6.63557e-31	5.13329e-30
CIT	2616.69	0.801969	1.74348	0.0445878	17.9863	2.49585e-72	4.83696e-71
CPVL	1013.68	0.801131	1.74247	0.0637572	12.5653	3.27445e-36	2.9526e-35
POLE3	6902.19	0.799302	1.74026	0.033082	24.1612	5.6931e-129	2.37283e-127
RIPOR1	8930.03	0.799209	1.74015	0.0349807	22.8472	1.55959e-115	5.58935e-114
ASF1B	2942.71	0.798719	1.73956	0.0416798	19.1632	7.51345e-82	1.70696e-80
ASPM	3742.39	0.798579	1.73939	0.0503853	15.8494	1.41819e-56	2.04084e-55
TIFA	1029.66	0.79854	1.73934	0.0698021	11.4401	2.63688e-30	1.99778e-29
RNASEH2B	2231.67	0.797399	1.73797	0.0467329	17.0629	2.80329e-65	4.75573e-64
TMEM268	2402.69	0.797361	1.73792	0.0442186	18.0322	1.08795e-72	2.11575e-71
AC073046.1	99.8515	0.797236	1.73777	0.194209	4.10504	4.04238e-05	9.05698e-05
NKX3-1	1837.8	0.796786	1.73723	0.0512019	15.5617	1.32591e-54	1.82705e-53
FUCA2	3316.83	0.796643	1.73705	0.0397778	20.0273	3.18355e-89	8.17935e-88
AC005332.3	94.685	0.796312	1.73666	0.197383	4.03435	5.47526e-05	0.000121035
APAF1	1506.5	0.794878	1.73493	0.0639689	12.426	1.88799e-35	1.6668e-34
STMN3	3916.35	0.794833	1.73488	0.0394084	20.1691	1.82931e-90	4.78e-89
E2F7	3576.92	0.794555	1.73454	0.0395946	20.0673	1.42661e-89	3.68779e-88
UPP1	2574.42	0.794549	1.73453	0.0442841	17.9421	5.53265e-72	1.06247e-70
ELL2	5700.25	0.794465	1.73443	0.0358814	22.1414	1.26304e-108	4.21348e-107
SACS	1183.23	0.794287	1.73422	0.0747888	10.6204	2.39545e-26	1.59949e-25
PKN1	403.93	0.794063	1.73395	0.0972856	8.16218	3.29025e-16	1.4942e-15
NEDD1	2742.23	0.793789	1.73362	0.0463357	17.1313	8.6721e-66	1.47864e-64
STOML1	1051.99	0.792493	1.73207	0.0673988	11.7583	6.40312e-32	5.06963e-31
PRXL2C	818.032	0.792341	1.73188	0.0769263	10.3	7.04623e-25	4.48324e-24
NT5C3B	1889.31	0.790531	1.72971	0.0483413	16.3531	4.13282e-60	6.39431e-59
CEP250	3883.49	0.790367	1.72951	0.0395746	19.9716	9.72994e-89	2.48099e-87
ASB1	2740.91	0.78992	1.72898	0.0433886	18.2057	4.64901e-74	9.28701e-73
FAM72C	42.2282	0.789256	1.72818	0.286146	2.75823	0.00581154	0.00993103
SGSH	130.613	0.788741	1.72757	0.16733	4.7137	2.43264e-06	6.07619e-06
MYLK-AS1	60.5607	0.788589	1.72738	0.239164	3.29728	0.000976277	0.00186864
OXTR	417.915	0.788482	1.72726	0.0957395	8.2357	1.78505e-16	8.22818e-16
RAD54B	190.349	0.788478	1.72725	0.144856	5.44316	5.23423e-08	1.49777e-07
TMA7	3532.09	0.788034	1.72672	0.0446953	17.6313	1.41788e-69	2.6015e-68
KLHL42	2405.3	0.78754	1.72613	0.0534856	14.7243	4.4988e-49	5.48301e-48
AC009948.2	27.1813	0.787114	1.72562	0.360844	2.18131	0.0291602	0.0442528
CHAF1B	1100.28	0.786327	1.72468	0.0622819	12.6253	1.53171e-36	1.39306e-35
SLFN12	569.97	0.785957	1.72424	0.083535	9.40871	5.02278e-21	2.79817e-20
DDAH1	1896.01	0.785095	1.72321	0.0527514	14.8829	4.25501e-50	5.31247e-49
CRISPLD2	636.767	0.784641	1.72266	0.0789754	9.93526	2.9242e-23	1.75473e-22
RBM3	2774.13	0.784221	1.72216	0.0436707	17.9576	4.18582e-72	8.07505e-71
ARHGAP10	1244.24	0.784215	1.72216	0.0588688	13.3214	1.73794e-40	1.74518e-39
EFEMP1	10474.1	0.783703	1.72154	0.0307005	25.5274	9.78637e-144	4.78823e-142
PTTG1	3861.01	0.78349	1.72129	0.0402776	19.4522	2.78942e-84	6.567e-83
TRIP6	8469.92	0.7833	1.72106	0.0358841	21.8286	1.24197e-105	4.00085e-104
ARL4C	8813.09	0.783197	1.72094	0.0302681	25.8753	1.26215e-147	6.55542e-146
TUBB	119895	0.783143	1.72088	0.0294454	26.5965	7.45966e-156	4.1973e-154
AL354714.2	89.5525	0.782318	1.71989	0.20274	3.85873	0.000113978	0.0002432
PKMYT1	1437.58	0.7821	1.71963	0.0587485	13.3127	1.95342e-40	1.9569e-39
CD83	1862.93	0.781527	1.71895	0.0543958	14.3674	8.28623e-47	9.61317e-46
H2AFY2	2667.11	0.780941	1.71825	0.0438195	17.8218	4.78915e-71	9.0325e-70
ZFAND2A	778.412	0.780502	1.71773	0.0709279	11.0042	3.64864e-28	2.58019e-27
BSN	64.954	0.779809	1.7169	0.237569	3.28245	0.0010291	0.00196351
CFL2	3580.46	0.776605	1.7131	0.0410301	18.9277	6.74432e-80	1.49011e-78
HABP4	1068.88	0.77603	1.71241	0.0638777	12.1487	5.82981e-34	4.92528e-33
NRBP1	13391.2	0.775245	1.71148	0.0276437	28.0442	4.70386e-173	3.04219e-171
PSMC3IP	568.331	0.775236	1.71147	0.088903	8.72001	2.78165e-18	1.39206e-17
NREP	1805.26	0.774844	1.71101	0.0513745	15.0823	2.11857e-51	2.72365e-50
GASK1B	1434.15	0.7746	1.71072	0.0550638	14.0673	6.03143e-45	6.70248e-44
BORA	1854.09	0.773042	1.70887	0.0531311	14.5497	5.86604e-48	6.99285e-47
SHMT1	2622.94	0.773024	1.70885	0.0434736	17.7815	9.83526e-71	1.84466e-69
HOXA10	1327.91	0.772517	1.70825	0.0554101	13.9418	3.52858e-44	3.86519e-43
FTH1P7	68.512	0.772032	1.70767	0.249718	3.09162	0.00199067	0.0036592
LAYN	2745.97	0.770605	1.70599	0.0445738	17.2883	5.76312e-67	1.01124e-65
SLC39A8	1184.53	0.770558	1.70593	0.0591784	13.0209	9.30229e-39	8.93698e-38
ZCCHC24	3168.76	0.769783	1.70501	0.0417103	18.4555	4.71332e-76	9.72626e-75
SMKR1	164.633	0.769777	1.70501	0.146256	5.26321	1.4156e-07	3.91535e-07
SLC2A6	3694.1	0.769473	1.70465	0.0451227	17.0529	3.32577e-65	5.63645e-64
SYTL3	237.706	0.769125	1.70424	0.122333	6.28717	3.23305e-10	1.07302e-09
AL035071.1	119.165	0.768218	1.70317	0.178369	4.3069	1.65562e-05	3.84837e-05
GLP2R	171.776	0.767981	1.70289	0.143596	5.34822	8.88213e-08	2.49925e-07
EPHX4	242.67	0.767832	1.70271	0.123623	6.21105	5.26306e-10	1.72338e-09
PATZ1	1397.89	0.767314	1.7021	0.065804	11.6606	2.02586e-31	1.58317e-30
TMPRSS3	292.073	0.767187	1.70195	0.111188	6.8999	5.20394e-12	1.93785e-11
FBXO5	899.141	0.767028	1.70176	0.069036	11.1105	1.11483e-28	8.02485e-28
CAV2	27220.7	0.766753	1.70144	0.0310228	24.7158	7.2321e-135	3.23814e-133
TP53I13	2137.44	0.766609	1.70127	0.0500397	15.32	5.62144e-53	7.50118e-52
PSKH1	6188.79	0.766455	1.70108	0.0354536	21.6186	1.20144e-103	3.78364e-102
BOD1	4547.11	0.766103	1.70067	0.0368011	20.8174	3.01197e-96	8.66133e-95
IFT57	3631.71	0.7659	1.70043	0.0388321	19.7234	1.35884e-86	3.31941e-85
ATP6V0A4	47.1769	0.765354	1.69979	0.270246	2.83206	0.00462492	0.00802845
SIM2	1148.95	0.765344	1.69977	0.0617827	12.3877	3.04792e-35	2.67165e-34
TMEM98	1320.6	0.765067	1.69945	0.0585397	13.0692	4.93941e-39	4.77806e-38
SNAI2	7558.01	0.763691	1.69783	0.0315863	24.1779	3.79831e-129	1.58702e-127
MYL9	21301.6	0.763547	1.69766	0.0384315	19.8678	7.73697e-88	1.92342e-86
MMD	1447.58	0.763542	1.69765	0.0546376	13.9747	2.22602e-44	2.44949e-43
CMAHP	53.5315	0.762995	1.69701	0.296702	2.57159	0.0101232	0.0166664
AC004889.1	38.8567	0.762879	1.69687	0.305736	2.49522	0.0125878	0.0204172
AL158801.5	41.6219	0.762192	1.69607	0.326287	2.33595	0.0194936	0.0305187
TNFRSF9	1264.74	0.762117	1.69598	0.0599994	12.7021	5.75726e-37	5.28166e-36
AFAP1L2	7077.12	0.761961	1.69579	0.0319221	23.8694	6.37322e-126	2.58606e-124
AKAP7	164.235	0.761764	1.69556	0.156969	4.85297	1.21625e-06	3.12104e-06
PITX2	672.193	0.761246	1.69495	0.0760917	10.0043	1.45881e-23	8.85143e-23
HMSD	40.4033	0.760816	1.69445	0.321703	2.36497	0.0180317	0.0284224
PHLPP2	2841.73	0.760703	1.69432	0.0482624	15.7618	5.6986e-56	8.13123e-55
N4BP2	530.127	0.760584	1.69418	0.0893088	8.51633	1.64684e-17	7.93567e-17
GSTO1	5622.37	0.760425	1.69399	0.0388911	19.5527	3.91524e-85	9.34785e-84
CLSPN	1776.34	0.760177	1.6937	0.0527262	14.4174	4.02032e-47	4.71271e-46
KIF14	2495.41	0.760009	1.6935	0.0551775	13.7739	3.65941e-43	3.92196e-42
PAK6	1702.29	0.759964	1.69345	0.0536216	14.1727	1.35152e-45	1.52294e-44
DAB2	1101.8	0.759654	1.69308	0.0655097	11.5961	4.31465e-31	3.35628e-30
NLN	2638.54	0.759542	1.69295	0.0498659	15.2317	2.17944e-52	2.88089e-51
MKI67	24724.2	0.759514	1.69292	0.0722797	10.508	7.93659e-26	5.2108e-25
AD000864.1	257.715	0.7594	1.69279	0.119613	6.34882	2.16967e-10	7.31019e-10
GINS1	2941.38	0.758996	1.69231	0.0434236	17.4789	2.07577e-68	3.72755e-67
APOBEC3B	2415.03	0.758545	1.69178	0.0447496	16.9509	1.89626e-64	3.17548e-63
AC025048.1	60.2416	0.758498	1.69173	0.253126	2.99652	0.00273078	0.00491633
NEDD4L	12682.3	0.758382	1.69159	0.0286461	26.4742	1.91986e-154	1.05561e-152
FAM92A1P1	57.0714	0.758075	1.69123	0.249325	3.04051	0.0023618	0.00429279
YWHAZP5	83.3801	0.757544	1.69061	0.223403	3.39093	0.000696556	0.00135616
GINS2	2547.79	0.757476	1.69053	0.0464203	16.3178	7.37876e-60	1.13747e-58
CAMK2N2	894.884	0.757124	1.69012	0.075037	10.09	6.11621e-24	3.76657e-23
GJB7	47.3343	0.756748	1.68968	0.280829	2.69469	0.00704539	0.0118902
SALL4	134.156	0.755166	1.68783	0.166708	4.52989	5.90155e-06	1.42719e-05
ITGA5	32780.1	0.754457	1.687	0.0304516	24.7756	1.64389e-135	7.45936e-134
AC025048.2	84.5461	0.754441	1.68698	0.202255	3.73015	0.000191367	0.00039767
TACC1	3347.14	0.753991	1.68645	0.0462575	16.2999	9.88918e-60	1.5203e-58
UBE2T	1703.87	0.753845	1.68628	0.0529565	14.2352	5.54296e-46	6.27533e-45
LGALS1	41818.3	0.753759	1.68618	0.0251911	29.9216	1.03022e-196	8.82749e-195
ABCC4	2069.47	0.752913	1.68519	0.048678	15.4672	5.77472e-54	7.86742e-53
KLF8	100.022	0.752771	1.68503	0.217549	3.46024	0.000539699	0.00106389
ZNF410	184.624	0.752736	1.68499	0.141715	5.31162	1.08655e-07	3.03407e-07
ZNF295-AS1	86.1835	0.752446	1.68465	0.209741	3.5875	0.000333861	0.000674124
AGMAT	345.772	0.752055	1.68419	0.106227	7.07966	1.44505e-12	5.55006e-12
HIST1H1C	1946.52	0.75173	1.68381	0.049057	15.3236	5.31853e-53	7.10821e-52
C1orf112	1205.6	0.75148	1.68352	0.0605786	12.4051	2.45346e-35	2.157e-34
CCDC107	648.865	0.751461	1.6835	0.0809904	9.2784	1.7205e-20	9.37446e-20
CDV3	22698.9	0.751116	1.68309	0.0302348	24.8428	3.09694e-136	1.42442e-134
DENND1A	3323.23	0.75037	1.68222	0.0451127	16.6332	4.00447e-62	6.44995e-61
ZNF443	104.12	0.750199	1.68202	0.184172	4.07335	4.63415e-05	0.000103212
CDK2	3854.44	0.749574	1.6813	0.0377099	19.8774	6.38487e-88	1.59669e-86
MZT2B	6219.85	0.74943	1.68113	0.0362519	20.6729	6.08054e-95	1.71638e-93
CIDECP1	986.123	0.748945	1.68056	0.0680322	11.0087	3.47042e-28	2.45725e-27
GCNT1	1961.93	0.748716	1.6803	0.0509054	14.708	5.72967e-49	6.9731e-48
ECT2	5930.86	0.748291	1.6798	0.0385094	19.4314	4.18817e-84	9.80531e-83
SLC15A3	1586.19	0.748164	1.67965	0.0560132	13.3569	1.07928e-40	1.09222e-39
HOXA13	68.5218	0.748088	1.67957	0.258185	2.89749	0.00376167	0.00663431
SYNE3	227.451	0.747749	1.67917	0.125306	5.96739	2.41079e-09	7.58512e-09
AP002807.1	199.479	0.747398	1.67876	0.138436	5.39887	6.70602e-08	1.90184e-07
ITGAE	918.496	0.74735	1.67871	0.0721736	10.3549	3.97654e-25	2.55418e-24
DLC1	353.657	0.7472	1.67853	0.10449	7.1509	8.621e-13	3.34458e-12
UGP2	5776.91	0.747142	1.67846	0.0450833	16.5725	1.10169e-61	1.76438e-60
TROAP	1097.35	0.747094	1.67841	0.0643624	11.6076	3.77007e-31	2.93537e-30
CENPK	393.14	0.747046	1.67835	0.112881	6.618	3.64101e-11	1.2901e-10
DAP	13463.9	0.746818	1.67809	0.0311316	23.9891	3.61519e-127	1.47759e-125
SUV39H2	657.299	0.745252	1.67627	0.076752	9.70987	2.73691e-22	1.59033e-21
LSM5	2517.62	0.745093	1.67608	0.0522596	14.2575	4.02434e-46	4.56831e-45
CCNE1	876.336	0.744838	1.67579	0.0696246	10.6979	1.04086e-26	7.03915e-26
MCM10	917.059	0.74446	1.67535	0.0654731	11.3705	5.86712e-30	4.39578e-29
GULP1	358.029	0.74367	1.67443	0.108015	6.88489	5.78333e-12	2.14839e-11
PXK	1331.8	0.743391	1.67411	0.0552107	13.4646	2.52646e-41	2.59566e-40
RNF138	1610.68	0.742746	1.67336	0.0549033	13.5283	1.06517e-41	1.10579e-40
TRPC1	884.508	0.742414	1.67297	0.0754879	9.83488	7.96658e-23	4.70524e-22
SLC11A2	5030.41	0.742085	1.67259	0.0366863	20.2278	5.57071e-91	1.47619e-89
FTH1P2	67.1724	0.741936	1.67242	0.229568	3.23188	0.00122979	0.0023254
WDR76	1524.36	0.741896	1.67237	0.0547049	13.5618	6.74842e-42	7.04474e-41
KLHL5	17286	0.741803	1.67226	0.0373367	19.8679	7.71466e-88	1.9207e-86
SMIM13	2902.48	0.740716	1.671	0.0473823	15.6327	4.35689e-55	6.08307e-54
FTH1P8	63.4286	0.740172	1.67038	0.233575	3.16889	0.00153024	0.00285767
AP1S2	1258.24	0.739947	1.67011	0.061678	11.9969	3.68669e-33	3.02534e-32
HAPLN3	483.724	0.739832	1.66998	0.0891472	8.299	1.04994e-16	4.88371e-16
SESTD1	1920.51	0.739114	1.66915	0.0510021	14.4918	1.36435e-47	1.61616e-46
ACTB	516859	0.73864	1.6686	0.0329919	22.3885	5.09513e-111	1.73399e-109
DBF4	2008.79	0.737647	1.66745	0.052083	14.1629	1.55403e-45	1.74764e-44
GGT1	3010.9	0.73674	1.66641	0.0435084	16.9333	2.55757e-64	4.25756e-63
AJUBA	9633.62	0.73657	1.66621	0.0294509	25.0101	4.75001e-138	2.23967e-136
ZNF114	225.921	0.736231	1.66582	0.13264	5.5506	2.84684e-08	8.33559e-08
SRPX	1035.48	0.736221	1.66581	0.0632291	11.6437	2.47011e-31	1.92678e-30
MRPL11	8471.86	0.73621	1.66579	0.0316752	23.2425	1.69518e-119	6.37296e-118
MCRIP1	2083.05	0.736208	1.66579	0.051188	14.3825	6.66912e-47	7.76377e-46
SHOX2	139.159	0.736052	1.66561	0.162635	4.52578	6.01729e-06	1.45331e-05
AC093512.2	39.2531	0.735947	1.66549	0.299464	2.45755	0.0139887	0.0225164
STK36	837.824	0.735647	1.66514	0.0695827	10.5723	4.00683e-26	2.6534e-25
VEPH1	288.895	0.735609	1.6651	0.122923	5.98429	2.17332e-09	6.85199e-09
AVL9	6708.72	0.734869	1.66425	0.0341919	21.4925	1.83079e-102	5.70179e-101
PIGW	821.491	0.734674	1.66402	0.068904	10.6623	1.52793e-26	1.02837e-25
ZNF618	5301.23	0.733387	1.66254	0.0388157	18.8941	1.27538e-79	2.81417e-78
ABHD3	1427.68	0.733077	1.66218	0.05444	13.4658	2.48664e-41	2.5563e-40
AC092718.4	433.84	0.732928	1.66201	0.11334	6.46663	1.00213e-10	3.45154e-10
ZSWIM4	2742.18	0.732621	1.66165	0.0483672	15.147	7.92485e-52	1.03378e-50
ADAMTS16	153.664	0.732517	1.66154	0.153382	4.77576	1.79028e-06	4.52394e-06
ARHGAP22	852.885	0.732439	1.66145	0.0679859	10.7734	4.59714e-27	3.14678e-26
ST20	158.159	0.731804	1.66071	0.158517	4.61657	3.90138e-06	9.5943e-06
PARPBP	480.069	0.731277	1.66011	0.089482	8.17233	3.02479e-16	1.37735e-15
ZNF219	2236.49	0.730741	1.65949	0.0473151	15.4441	8.26335e-54	1.12217e-52
ATIC	6580.35	0.730681	1.65942	0.0327121	22.3367	1.62651e-110	5.49111e-109
RPSAP52	70.2911	0.730334	1.65902	0.221998	3.28982	0.00100252	0.00191606
TRPM8	36.0033	0.730288	1.65897	0.310194	2.3543	0.0185578	0.0291753
ADGRG6	1837.57	0.730217	1.65889	0.0487237	14.9869	8.943e-51	1.13502e-49
SLC8A1	329.658	0.72906	1.65756	0.110587	6.59265	4.32051e-11	1.52351e-10
SAA1	10526.9	0.72834	1.65673	0.0372066	19.5756	2.49921e-85	5.99242e-84
KRT8P33	35.6802	0.728221	1.65659	0.318926	2.28335	0.0224096	0.0346723
SAP30	523.192	0.728043	1.65639	0.0869317	8.37488	5.52792e-17	2.60355e-16
HSPB8	2643.25	0.727773	1.65608	0.0425136	17.1186	1.07827e-65	1.83665e-64
CDH24	2025.06	0.727649	1.65594	0.0511323	14.2307	5.90796e-46	6.68407e-45
AC092614.1	86.753	0.727515	1.65579	0.209197	3.47766	0.000505804	0.00100129
ZNF718	298.546	0.726555	1.65468	0.111503	6.516	7.22073e-11	2.51311e-10
ANKRD24	37.5366	0.726516	1.65464	0.310501	2.33982	0.0192932	0.0302273
BMP4	295.419	0.726495	1.65461	0.119355	6.08683	1.15169e-09	3.6931e-09
TPM1	38449.4	0.726369	1.65447	0.0253871	28.6118	4.79542e-180	3.33114e-178
CAPN2	35441.7	0.725907	1.65394	0.0245388	29.582	2.54433e-192	2.05494e-190
HAUS1	1253.29	0.725896	1.65393	0.0594273	12.2149	2.58943e-34	2.202e-33
EGOT	57.0385	0.725308	1.65325	0.263579	2.75176	0.00592756	0.010118
C5orf34	323.041	0.724111	1.65188	0.105754	6.84714	7.53394e-12	2.78034e-11
AC009948.3	33.3366	0.724098	1.65187	0.326363	2.21869	0.0265078	0.040497
EHD1	26386.1	0.724095	1.65186	0.0333704	21.6987	2.10933e-104	6.70538e-103
AEN	1692.49	0.723487	1.65117	0.0503541	14.368	8.2187e-47	9.54138e-46
KCNS1	282.766	0.723484	1.65116	0.114509	6.31815	2.64712e-10	8.85521e-10
GANC	937.301	0.723476	1.65116	0.0680666	10.6289	2.18566e-26	1.45999e-25
ARHGEF17	2645.36	0.723235	1.65088	0.0427465	16.9192	3.24995e-64	5.39421e-63
EZH2	1892.49	0.72321	1.65085	0.0504174	14.3444	1.15414e-46	1.33164e-45
DNAJC15	3190.97	0.721997	1.64946	0.040528	17.8148	5.42657e-71	1.02233e-69
PRIM1	736.591	0.721645	1.64906	0.0727858	9.91463	3.59576e-23	2.14931e-22
ARHGEF39	637.45	0.72156	1.64896	0.0839724	8.59283	8.48545e-18	4.15172e-17
BCL7C	2032.18	0.721393	1.64877	0.0537424	13.4232	4.42354e-41	4.51721e-40
MMP14	79482.3	0.720953	1.64827	0.031521	22.8722	8.79433e-116	3.17197e-114
AP001453.4	112.233	0.720335	1.64756	0.178849	4.02761	5.63458e-05	0.000124394
PRTFDC1	758.046	0.719627	1.64676	0.0738796	9.74055	2.0246e-22	1.18171e-21
SLC37A1	1086	0.719435	1.64654	0.065404	10.9999	3.82678e-28	2.70503e-27
MT-RNR1	43927.7	0.719377	1.64647	0.0372945	19.2891	6.63296e-83	1.52748e-81
SLC35D1	2694.67	0.718895	1.64592	0.0429073	16.7546	5.24068e-63	8.51421e-62
HSD17B11	232.806	0.718237	1.64517	0.130624	5.49849	3.8306e-08	1.10758e-07
FOXL2	629.666	0.718064	1.64497	0.081866	8.77121	1.76755e-18	8.91433e-18
CDT1	3153.67	0.717343	1.64415	0.0563663	12.7265	4.21556e-37	3.88845e-36
DMRT1	34.9556	0.715559	1.64212	0.314046	2.27851	0.022696	0.0350896
SCARA3	1225.08	0.715542	1.6421	0.0633229	11.2999	1.31395e-29	9.73637e-29
GAD1	207.42	0.715487	1.64204	0.137147	5.21695	1.81896e-07	4.98038e-07
CD101	165.627	0.715429	1.64197	0.144947	4.93579	7.98274e-07	2.07881e-06
AP3B2	762.637	0.715421	1.64196	0.0788867	9.06898	1.20139e-19	6.35722e-19
FAM72B	262.594	0.715106	1.6416	0.139738	5.11747	3.09665e-07	8.31157e-07
AIDA	1384.91	0.714966	1.64144	0.0591459	12.0882	1.21975e-33	1.01927e-32
ZDHHC8P1	222.912	0.713945	1.64028	0.128045	5.57575	2.46469e-08	7.25186e-08
C18orf54	1025.08	0.713892	1.64022	0.0638913	11.1735	5.49532e-29	4.00177e-28
NMI	1087.8	0.713694	1.64	0.0646432	11.0405	2.43666e-28	1.73328e-27
SPINDOC	7624.43	0.713663	1.63996	0.040518	17.6135	1.94215e-69	3.55184e-68
RAB13	2300.7	0.712961	1.63917	0.0471079	15.1346	9.57024e-52	1.24553e-50
MRGPRF	56.1921	0.712959	1.63916	0.252939	2.8187	0.00482181	0.00835049
NGRN	3923.54	0.712777	1.63896	0.0445101	16.0138	1.02344e-57	1.52343e-56
HCN2	158.1	0.712257	1.63837	0.150889	4.7204	2.35382e-06	5.88454e-06
FAIM	695.724	0.712193	1.63829	0.0835826	8.52082	1.58427e-17	7.63632e-17
CCDC15	327.404	0.711598	1.63762	0.107744	6.6045	3.9886e-11	1.40941e-10
MATN3	479.701	0.711569	1.63758	0.0968596	7.3464	2.03612e-13	8.16965e-13
PRPF3	2779.47	0.71152	1.63753	0.0425616	16.7174	9.7843e-63	1.5835e-61
PM20D2	1620.13	0.711508	1.63751	0.0578044	12.3089	8.11326e-35	7.01957e-34
RNF145	7079.33	0.711452	1.63745	0.0321489	22.1299	1.63055e-108	5.41806e-107
DUSP23	1385.12	0.711402	1.63739	0.0570536	12.469	1.10177e-35	9.77806e-35
F2RL1	4413.86	0.710942	1.63687	0.0364691	19.4943	1.22607e-84	2.90674e-83
GNB4	3091.13	0.710829	1.63674	0.0471391	15.0794	2.21312e-51	2.84016e-50
AC138150.2	49.9478	0.710695	1.63659	0.2843	2.49981	0.012426	0.0201742
CHEK1	1170.82	0.710557	1.63644	0.061773	11.5027	1.27832e-30	9.78149e-30
AC112777.1	132.98	0.710114	1.63593	0.163396	4.34598	1.38656e-05	3.24982e-05
DERA	2380.16	0.70968	1.63544	0.0540673	13.1259	2.34102e-39	2.28286e-38
LAPTM5	156.839	0.709547	1.63529	0.157841	4.49532	6.94646e-06	1.67008e-05
TLL1	332.748	0.709459	1.63519	0.113177	6.26861	3.64289e-10	1.20384e-09
IFI44L	102.278	0.708481	1.63408	0.184495	3.8401	0.000122985	0.000261459
SIX4	3129.71	0.708377	1.63396	0.0411122	17.2304	1.57197e-66	2.71874e-65
NUTF2	15514	0.707841	1.63336	0.0303392	23.3309	2.15197e-120	8.19983e-119
PKIG	1917.02	0.707805	1.63332	0.05372	13.1758	1.20907e-39	1.18658e-38
LATS2	2125.62	0.707599	1.63308	0.0469203	15.0809	2.16418e-51	2.78017e-50
NR2F1	100.196	0.707222	1.63266	0.202092	3.4995	0.000466127	0.000926328
HOXB6	148.123	0.707157	1.63258	0.164669	4.29442	1.75152e-05	4.06289e-05
GTF2IRD2P1	396.376	0.706914	1.63231	0.0984089	7.18344	6.798e-13	2.65626e-12
HIST1H3H	445.353	0.706835	1.63222	0.0950796	7.43414	1.0525e-13	4.29653e-13
CCNI	31322.8	0.705948	1.63122	0.0274504	25.7172	7.49865e-146	3.77842e-144
TMEM14C	5375.4	0.704789	1.62991	0.0365173	19.3002	5.3537e-83	1.23795e-81
PEG10	53.0891	0.704592	1.62968	0.272423	2.58639	0.00969869	0.0160174
DAPP1	2068.17	0.704289	1.62934	0.0503948	13.9754	2.20187e-44	2.4245e-43
CBX1	9784.65	0.704257	1.62931	0.030206	23.3151	3.11328e-120	1.18095e-118
POC1B	894.585	0.703276	1.6282	0.0755777	9.30533	1.33575e-20	7.32061e-20
GBP1	2636.56	0.702916	1.62779	0.047178	14.8992	3.33361e-50	4.17753e-49
COMMD7	2585.22	0.70291	1.62779	0.0437908	16.0515	5.57631e-58	8.33731e-57
AC015712.2	343.983	0.702674	1.62752	0.220654	3.18451	0.00144998	0.0027165
CDC20P1	119.694	0.702597	1.62743	0.17344	4.05096	5.10083e-05	0.000113099
PSME2P2	55.9096	0.702533	1.62736	0.251715	2.79098	0.00525484	0.00904105
SPC24	816.265	0.702351	1.62715	0.0726052	9.67355	3.90573e-22	2.25367e-21
ARHGEF28	1567.62	0.702299	1.6271	0.0572665	12.2637	1.41894e-34	1.21954e-33
TRAF3IP2-AS1	84.1456	0.701874	1.62662	0.201831	3.47754	0.000506038	0.00100163
CASTOR1	145.846	0.70163	1.62634	0.156847	4.47334	7.70082e-06	1.84383e-05
B4GALNT2	1446.19	0.701302	1.62597	0.053847	13.024	8.94034e-39	8.59413e-38
LPIN2	1505.56	0.701206	1.62586	0.0549601	12.7585	2.79679e-37	2.59822e-36
LYN	6184.78	0.700031	1.62454	0.0332891	21.0288	3.57253e-98	1.0506e-96
ZSWIM7	587.002	0.699836	1.62432	0.0886626	7.89325	2.94408e-15	1.28182e-14
NAT8L	59.2967	0.699825	1.62431	0.248641	2.8146	0.0048838	0.00845177
PISD	2404.09	0.699148	1.62355	0.0461049	15.1643	6.09438e-52	7.96849e-51
LPGAT1	12319.6	0.699117	1.62351	0.038513	18.1527	1.22141e-73	2.42272e-72
GEN1	1352.29	0.698914	1.62328	0.06056	11.5408	8.21099e-31	6.33173e-30
MRPS30-DT	36.3171	0.698526	1.62285	0.310965	2.24632	0.0246837	0.037899
PRC1	508.7	0.697619	1.62183	0.0934436	7.46567	8.28762e-14	3.39634e-13
AC009244.1	48.4921	0.697299	1.62147	0.293454	2.37618	0.017493	0.0276404
TPM4	37751.6	0.696872	1.62099	0.0269466	25.8612	1.82042e-147	9.42597e-146
LINC00601	48.2864	0.696209	1.62024	0.284366	2.44828	0.0143538	0.0230667
TK1	4125.09	0.695626	1.61959	0.0498347	13.9587	2.78608e-44	3.05979e-43
RFK	2793.32	0.695356	1.61928	0.0515428	13.4908	1.77092e-41	1.82498e-40
PRDM1	1418.66	0.695298	1.61922	0.0537181	12.9435	2.55851e-38	2.43448e-37
PHETA2	198.13	0.695132	1.61903	0.133677	5.2001	1.99177e-07	5.43415e-07
CXCL10	332.294	0.695114	1.61901	0.109978	6.32049	2.60743e-10	8.73109e-10
C3orf38	1235.94	0.694439	1.61826	0.0588563	11.7989	3.95509e-32	3.14915e-31
ITGB5	5130.09	0.693082	1.61673	0.0354325	19.5606	3.34793e-85	8.00467e-84
SAMD4A	2596.49	0.693019	1.61666	0.0433847	15.9738	1.94543e-57	2.87556e-56
BIN1	1942.14	0.692773	1.61639	0.0491346	14.0995	3.82603e-45	4.26293e-44
CARS2	3283.62	0.692759	1.61637	0.0420061	16.4919	4.19888e-61	6.64889e-60
BTBD6	4473.05	0.692077	1.61561	0.0374165	18.4966	2.20096e-76	4.5754e-75
ELF4	10958.4	0.690386	1.61372	0.03072	22.4735	7.53791e-112	2.60204e-110
RBPMS-AS1	55.6022	0.689796	1.61306	0.266528	2.58808	0.00965117	0.0159467
UHRF1BP1L	1507.38	0.68925	1.61245	0.060207	11.448	2.40592e-30	1.82607e-29
GPR19	74.3456	0.688699	1.61183	0.218127	3.15733	0.00159222	0.00296553
IPMK	1559.62	0.688463	1.61157	0.0592796	11.6138	3.50575e-31	2.73335e-30
ZNF165	393.212	0.688453	1.61155	0.103154	6.67404	2.48847e-11	8.92594e-11
AC093673.1	649.839	0.688065	1.61112	0.0764221	9.00348	2.18669e-19	1.14418e-18
CIAO2A	2465.01	0.687984	1.61103	0.0459576	14.97	1.15385e-50	1.46333e-49
SLC9A7	4541.77	0.68792	1.61096	0.041471	16.588	8.51353e-62	1.36735e-60
IAH1	1741.7	0.687826	1.61085	0.0553901	12.4179	2.09098e-35	1.84346e-34
PBX3	1895.49	0.687682	1.61069	0.0517942	13.2772	3.13914e-40	3.12987e-39
WFDC2	16726.9	0.687079	1.61002	0.0437511	15.7043	1.4137e-55	1.99525e-54
LRRK1	2841.28	0.686542	1.60942	0.0417121	16.4591	7.21825e-61	1.13767e-59
TIGD2	1617.82	0.685694	1.60848	0.0514003	13.3403	1.34934e-40	1.36063e-39
MANEAL	2337.19	0.685689	1.60847	0.0480393	14.2735	3.20112e-46	3.64362e-45
BPGM	3326.34	0.685201	1.60793	0.0411389	16.6558	2.74775e-62	4.43423e-61
AP001453.2	290.932	0.68416	1.60677	0.113364	6.03508	1.58886e-09	5.05083e-09
CKAP4	27743.6	0.683413	1.60593	0.0289041	23.6442	1.35472e-123	5.35545e-122
PDCD5	3437.31	0.683304	1.60581	0.0407883	16.7525	5.43386e-63	8.81958e-62
ADCY3	6186.31	0.683287	1.60579	0.0363701	18.7871	9.63613e-79	2.09072e-77
TRMU	1035.86	0.683233	1.60573	0.0625163	10.9289	8.38794e-28	5.87748e-27
HOXD10	616.17	0.683142	1.60563	0.0835332	8.17809	2.88385e-16	1.31495e-15
PPIC	4842.99	0.683014	1.60549	0.0397479	17.1837	3.51997e-66	6.03219e-65
PLCL2	404.75	0.682938	1.60541	0.0967628	7.05785	1.69093e-12	6.47967e-12
ANKRD18B	293.125	0.682709	1.60515	0.120047	5.68701	1.29287e-08	3.8763e-08
CCDC7	74.953	0.682154	1.60453	0.215147	3.17064	0.00152105	0.00284145
UAP1	6148.85	0.681933	1.60429	0.0365441	18.6605	1.03672e-77	2.20679e-76
WSB2	6342.24	0.681458	1.60376	0.0374526	18.1952	5.6336e-74	1.12273e-72
TPM3P9	228.849	0.6812	1.60347	0.125594	5.42383	5.83342e-08	1.66275e-07
PTGR1	2298.82	0.68119	1.60346	0.0472763	14.4087	4.56152e-47	5.32493e-46
AC005332.6	2449.51	0.680898	1.60314	0.0437327	15.5695	1.17265e-54	1.6185e-53
DSCAM	211.764	0.680171	1.60233	0.131796	5.1608	2.45895e-07	6.65391e-07
FANCG	1360.27	0.678895	1.60091	0.0560433	12.1138	8.93132e-34	7.50053e-33
HEXIM2	138.88	0.678865	1.60088	0.158111	4.2936	1.75797e-05	4.0773e-05
PLA2G4C	341.993	0.678753	1.60076	0.103195	6.57738	4.78797e-11	1.68342e-10
FTH1P23	46.9224	0.678565	1.60055	0.28492	2.3816	0.0172378	0.0272652
DSG2	36007.6	0.67853	1.60051	0.0254978	26.6113	5.01816e-156	2.8425e-154
OSR2	624.015	0.67841	1.60038	0.0882011	7.69163	1.45275e-14	6.14596e-14
FEN1	4400.43	0.678291	1.60024	0.0399418	16.982	1.11664e-64	1.87739e-63
KNSTRN	2503.09	0.678231	1.60018	0.0446783	15.1803	4.7737e-52	6.26107e-51
SEPHS1	3186.66	0.677783	1.59968	0.0433716	15.6273	4.74117e-55	6.60867e-54
CALD1	35346.7	0.677431	1.59929	0.0296584	22.8411	1.79011e-115	6.40193e-114
SWAP70	4906.83	0.677042	1.59886	0.0392927	17.2308	1.5611e-66	2.70271e-65
LRFN4	10515.5	0.676393	1.59814	0.0369013	18.3298	4.78927e-75	9.72838e-74
BLM	877.903	0.676329	1.59807	0.0676588	9.99618	1.58392e-23	9.58985e-23
C2CD2	2367.37	0.676158	1.59788	0.0448701	15.0693	2.58025e-51	3.3046e-50
SDK1	2104.4	0.676131	1.59785	0.0467354	14.4672	1.95257e-47	2.30646e-46
NDUFAF6	881.124	0.675651	1.59732	0.0669078	10.0982	5.62456e-24	3.46886e-23
TRIM13	975.455	0.675542	1.5972	0.0633969	10.6557	1.63932e-26	1.10202e-25
BBOX1-AS1	338.838	0.674954	1.59655	0.109939	6.13935	8.28601e-10	2.67844e-09
NEK2	1942.87	0.674868	1.59645	0.0478599	14.1009	3.74923e-45	4.18012e-44
LMNB2	16896	0.673829	1.5953	0.0283333	23.7822	5.10255e-125	2.04587e-123
RANGAP1	10404.4	0.673641	1.59509	0.0322743	20.8724	9.54468e-97	2.74939e-95
RAPGEF1	13831.6	0.673549	1.59499	0.0282264	23.8624	7.53712e-126	3.051e-124
AC002456.1	54.1285	0.673216	1.59462	0.259637	2.59291	0.00951676	0.0157431
TTLL3	110.093	0.67286	1.59423	0.180478	3.7282	0.000192851	0.000400458
ROBO3	200.071	0.672855	1.59422	0.13506	4.9819	6.29638e-07	1.65138e-06
HSPB11	1424.26	0.672361	1.59368	0.0591262	11.3716	5.78984e-30	4.33981e-29
MX1	1331.52	0.671917	1.59319	0.05853	11.4799	1.66504e-30	1.26946e-29
ZNF639	2434.64	0.671761	1.59302	0.0449895	14.9315	2.05561e-50	2.58753e-49
E2F3	3045.97	0.671681	1.59293	0.0415475	16.1666	8.67711e-59	1.30893e-57
RRN3P3	71.3685	0.671619	1.59286	0.218771	3.06997	0.00214083	0.00391858
CAVIN2	355.52	0.671488	1.59271	0.0998681	6.72375	1.77103e-11	6.40423e-11
PADI1	49.1359	0.67139	1.59261	0.285625	2.3506	0.0187433	0.0294369
FAS	708.371	0.671126	1.59231	0.0727067	9.23059	2.69155e-20	1.45947e-19
RNF14	2351.05	0.67089	1.59205	0.0486682	13.785	3.13896e-43	3.37274e-42
LHX6	111.785	0.670681	1.59182	0.18946	3.53996	0.000400192	0.000801049
SCLY	147.854	0.670681	1.59182	0.154	4.35508	1.33019e-05	3.1229e-05
TFPI	319.252	0.669657	1.59069	0.109048	6.14091	8.20482e-10	2.6527e-09
METTL21A	749.578	0.669581	1.59061	0.0711938	9.40505	5.20068e-21	2.89632e-20
CHML	1940.46	0.669416	1.59043	0.0571032	11.7229	9.72764e-32	7.66943e-31
DPYSL2	2989.63	0.669344	1.59035	0.0412658	16.2203	3.62429e-59	5.50162e-58
RGPD8	81.3993	0.669193	1.59018	0.216924	3.08492	0.00203608	0.0037382
UBR7	2692.34	0.668694	1.58963	0.0427771	15.6321	4.40392e-55	6.14365e-54
MYADM	3431.17	0.668496	1.58941	0.0496555	13.4627	2.59348e-41	2.66289e-40
KIAA1549	2951.65	0.66836	1.58927	0.0448555	14.9003	3.28112e-50	4.11481e-49
ANKRD2	90.8823	0.667982	1.58885	0.206296	3.23798	0.00120378	0.00227825
AP1S1	9589.04	0.667294	1.58809	0.0346885	19.2368	1.82233e-82	4.15687e-81
MT-RNR2	397485	0.667158	1.58794	0.081692	8.16675	3.16814e-16	1.43952e-15
OCIAD2	4537.39	0.667147	1.58793	0.0378663	17.6185	1.77729e-69	3.25387e-68
ARID3A	1336.18	0.666737	1.58748	0.0577494	11.5453	7.79289e-31	6.01481e-30
DOK1	316.759	0.666366	1.58707	0.108794	6.12502	9.06715e-10	2.92366e-09
TPCN1	4112.7	0.666201	1.58689	0.0375524	17.7406	2.03878e-70	3.80272e-69
C1QTNF2	88.4369	0.665974	1.58664	0.198063	3.36244	0.000772573	0.00149502
LINC00674	364.646	0.665613	1.58624	0.10582	6.29004	3.17389e-10	1.05484e-09
ETNK2	4862.45	0.66554	1.58616	0.0387555	17.1728	4.24523e-66	7.26033e-65
NEK3	294.047	0.665047	1.58562	0.112857	5.89281	3.7969e-09	1.17599e-08
MFAP2	5920.97	0.664858	1.58541	0.036806	18.0638	6.13908e-73	1.19939e-71
ANP32B	13970.8	0.664855	1.58541	0.0329081	20.2034	9.13928e-91	2.40672e-89
THBS2	3959.32	0.664644	1.58518	0.0404533	16.4299	1.16808e-60	1.83586e-59
AREL1	8928.21	0.664401	1.58491	0.0307315	21.6195	1.17694e-103	3.71341e-102
PAK2	21438.6	0.664285	1.58478	0.0314067	21.1511	2.69689e-99	8.08588e-98
KIAA1841	978.282	0.664093	1.58457	0.0671762	9.88584	4.79563e-23	2.85639e-22
ACOT4	279.875	0.663376	1.58378	0.113855	5.82651	5.66e-09	1.73113e-08
STARD10	6693.53	0.663321	1.58372	0.0336063	19.738	1.01746e-86	2.49271e-85
AP2B1	25008.4	0.662582	1.58291	0.0282019	23.4943	4.66961e-122	1.82039e-120
RHOD	17542.8	0.662066	1.58235	0.0358204	18.4829	2.83322e-76	5.87528e-75
CTSZ	18224.5	0.661693	1.58194	0.0280499	23.5899	4.89458e-123	1.92965e-121
DUSP3	10020.3	0.661672	1.58191	0.0305053	21.6904	2.52743e-104	8.01938e-103
FSTL3	1398.18	0.661178	1.58137	0.0631118	10.4763	1.10996e-25	7.24518e-25
DCK	1464.95	0.661112	1.5813	0.0547704	12.0706	1.51042e-33	1.25595e-32
STRN4	12192.6	0.661076	1.58126	0.0318074	20.7837	6.07426e-96	1.73491e-94
ESYT1	9442.26	0.660797	1.58096	0.0309514	21.3495	3.93997e-101	1.20702e-99
PINK1	6941.99	0.660756	1.58091	0.0358336	18.4396	6.3212e-76	1.30283e-74
BTN2A1	1362.74	0.660205	1.58031	0.0572731	11.5273	9.60969e-31	7.38668e-30
BMP1	11472.2	0.660125	1.58022	0.0354569	18.6177	2.31035e-77	4.88095e-76
IMMP2L	448.162	0.659998	1.58008	0.0900547	7.32886	2.32127e-13	9.28288e-13
PFN1	54115	0.659804	1.57987	0.0334663	19.7154	1.58908e-86	3.87625e-85
SNRPA1	2413.46	0.659747	1.57981	0.0467512	14.1119	3.20992e-45	3.58594e-44
RABL6	12613.7	0.659171	1.57917	0.0331224	19.901	3.98578e-88	1.00268e-86
YWHAZP3	58.8715	0.658819	1.57879	0.261609	2.51833	0.0117912	0.0192268
DTNA	60.8494	0.658648	1.5786	0.238177	2.76537	0.00568582	0.00973592
TEDC1	575.808	0.658628	1.57858	0.084671	7.77867	7.32894e-15	3.13593e-14
LSMEM1	44.3882	0.657936	1.57782	0.293338	2.24293	0.0249016	0.0382092
CDK5R1	1018.03	0.657639	1.5775	0.0641326	10.2544	1.13103e-24	7.14246e-24
MSRA	146.813	0.657353	1.57719	0.157215	4.18124	2.8992e-05	6.58573e-05
LINC00623	314.234	0.65657	1.57633	0.114872	5.71569	1.09262e-08	3.29289e-08
ENO3	387.358	0.655873	1.57557	0.303006	2.16455	0.030422	0.0460352
SLC16A3	3506.28	0.655813	1.5755	0.0445111	14.7337	3.91714e-49	4.77755e-48
B3GLCT	654.822	0.655612	1.57528	0.0780503	8.39987	4.46976e-17	2.11462e-16
SLC12A8	1521.43	0.65546	1.57512	0.0534104	12.2721	1.27842e-34	1.10044e-33
CLN6	1839.16	0.655223	1.57486	0.0518893	12.6273	1.49246e-36	1.35957e-35
TEDC2	374.525	0.655112	1.57474	0.102649	6.38207	1.7471e-10	5.92547e-10
FAM92A	1254.22	0.654966	1.57458	0.0581519	11.263	1.9979e-29	1.47076e-28
FLOT2	8797.04	0.654937	1.57455	0.0374728	17.4777	2.11968e-68	3.80236e-67
CBLN3	221.713	0.654717	1.57431	0.127355	5.14087	2.73469e-07	7.37053e-07
MUC12	47.7114	0.653968	1.57349	0.270153	2.42073	0.0154892	0.0247312
LIPH	472.035	0.653942	1.57346	0.0928235	7.045	1.85461e-12	7.08435e-12
POLE2	420.117	0.653589	1.57308	0.0930683	7.02268	2.17648e-12	8.28759e-12
MCU	3822.27	0.653461	1.57294	0.0413908	15.7876	3.78659e-56	5.41675e-55
DONSON	1162.55	0.65311	1.57255	0.0677103	9.64565	5.1283e-22	2.95043e-21
DPP9	7304.45	0.652805	1.57222	0.0369091	17.6868	5.29929e-70	9.80834e-69
CDK2AP1	5182.25	0.652319	1.57169	0.0369016	17.6773	6.2761e-70	1.15909e-68
PBX4	87.0837	0.652235	1.5716	0.203981	3.19752	0.00138613	0.00260295
NPAS3	71.1373	0.651785	1.57111	0.235481	2.76789	0.00564207	0.00966591
HERC3	1042.48	0.651507	1.57081	0.0625942	10.4084	2.26922e-25	1.46704e-24
OAT	14142.9	0.651076	1.57034	0.0298529	21.8095	1.88704e-105	6.06729e-104
RPIA	1669.42	0.651011	1.57027	0.0537088	12.1211	8.16355e-34	6.86601e-33
MYCN	426.539	0.650478	1.56969	0.09444	6.88774	5.66872e-12	2.10674e-11
GPR137	4964.47	0.65028	1.56947	0.0468382	13.8835	7.97048e-44	8.66892e-43
DPY19L1	2992.22	0.649873	1.56903	0.0444148	14.6319	1.75834e-48	2.11101e-47
DPY19L1P1	79.419	0.649787	1.56894	0.213447	3.04425	0.00233259	0.00424381
LINC00654	113.183	0.649495	1.56862	0.176145	3.68728	0.000226664	0.000467109
ELAVL2	941.66	0.648828	1.56789	0.0690341	9.39866	5.52641e-21	3.07468e-20
EPB41L2	1523.39	0.648808	1.56787	0.057442	11.295	1.38879e-29	1.02774e-28
PHF21B	65.1401	0.648373	1.5674	0.23817	2.72231	0.00648279	0.0110068
MCM2	13991	0.648118	1.56712	0.0319221	20.3031	1.20669e-91	3.22294e-90
PQLC2	1654.58	0.648084	1.56709	0.0520306	12.4558	1.3e-35	1.1507e-34
TUBA1C	32342.6	0.648035	1.56703	0.0248231	26.1061	3.10526e-150	1.63803e-148
LRRC49	462.66	0.647994	1.56699	0.0962263	6.73407	1.64987e-11	5.97508e-11
AC021218.1	44.8222	0.647607	1.56657	0.280634	2.30766	0.0210182	0.0326963
TPM2	70.5186	0.647605	1.56657	0.228678	2.83195	0.00462649	0.00803036
OAS2	1111.39	0.647603	1.56656	0.0636228	10.1788	2.46598e-24	1.53828e-23
PLOD3	14648.1	0.647477	1.56643	0.0324352	19.9622	1.17437e-88	2.98544e-87
MAGOHB	697.538	0.647471	1.56642	0.0764642	8.46763	2.50431e-17	1.19651e-16
SGO2	1391.18	0.647032	1.56594	0.0600619	10.7728	4.62959e-27	3.16771e-26
NNT-AS1	1552.85	0.646894	1.56579	0.0563827	11.4733	1.79754e-30	1.36925e-29
SPIN4	1604.92	0.646711	1.5656	0.0517978	12.4853	8.98003e-36	7.98225e-35
HGSNAT	4497.59	0.646117	1.56495	0.0387698	16.6655	2.33564e-62	3.77279e-61
CALM2	25962.7	0.646107	1.56494	0.0347153	18.6116	2.58695e-77	5.45166e-76
DPY19L3	1402.05	0.645975	1.5648	0.0579011	11.1565	6.65332e-29	4.82009e-28
TOPBP1	6206.31	0.645803	1.56461	0.0329756	19.5843	2.10603e-85	5.05688e-84
PARP1	18360.4	0.645634	1.56443	0.0265242	24.3414	7.15708e-131	3.03547e-129
PGP	1261.8	0.645137	1.56389	0.0574112	11.2371	2.67943e-29	1.96306e-28
AC245297.3	66.1209	0.645123	1.56387	0.240295	2.68471	0.00725936	0.0122111
ADPRH	558.446	0.644386	1.56307	0.0848507	7.59435	3.0933e-14	1.29341e-13
KRT8	27667.8	0.644025	1.56268	0.027301	23.5898	4.90415e-123	1.92965e-121
FTH1P20	135.723	0.643707	1.56234	0.173491	3.71032	0.000206994	0.000428404
ORAI2	8523.27	0.643465	1.56208	0.0303998	21.1667	1.93527e-99	5.83346e-98
SCML1	419.083	0.643274	1.56187	0.0987871	6.51172	7.42976e-11	2.58373e-10
DSEL	987.243	0.642881	1.56144	0.0693812	9.26593	1.93382e-20	1.05266e-19
SVBP	1181.38	0.642739	1.56129	0.0603984	10.6417	1.9072e-26	1.27752e-25
PASK	748.022	0.642734	1.56129	0.0714662	8.99354	2.39398e-19	1.24994e-18
GOLM1	14703.7	0.642503	1.56104	0.0301599	21.3032	1.05948e-100	3.23401e-99
CCDC80	29467.9	0.642299	1.56081	0.0278076	23.098	4.85439e-118	1.80092e-116
YRDC	2220.54	0.642189	1.56069	0.0474849	13.5241	1.12783e-41	1.16796e-40
TRIM14	2755.39	0.641955	1.56044	0.0448106	14.326	1.50617e-46	1.73189e-45
MEX3D	4543.15	0.641854	1.56033	0.0420986	15.2464	1.73864e-52	2.30183e-51
GPRIN1	1830.49	0.641683	1.56015	0.0517931	12.3894	2.98405e-35	2.61802e-34
CYP27C1	336.05	0.641471	1.55992	0.10896	5.88724	3.92707e-09	1.21537e-08
AL390728.6	50.7518	0.641329	1.55976	0.280303	2.28798	0.0221384	0.0342967
STOM	5690.36	0.641052	1.55947	0.0347675	18.4383	6.47887e-76	1.3337e-74
DNAJC27	664.715	0.640771	1.55916	0.0856399	7.48215	7.31169e-14	3.00295e-13
DEF6	1788.17	0.640721	1.55911	0.0510475	12.5515	3.90249e-36	3.51328e-35
NRIP3	1184.92	0.639965	1.55829	0.0610283	10.4864	9.97954e-26	6.53178e-25
HIST1H2AI	146.309	0.639897	1.55822	0.163774	3.9072	9.33725e-05	0.000201371
SDC4	78989.7	0.639173	1.55744	0.0248204	25.7519	3.06774e-146	1.56446e-144
TEX30	1087.95	0.639158	1.55742	0.0610001	10.478	1.09055e-25	7.12124e-25
TELO2	1345.66	0.638959	1.55721	0.0565213	11.3047	1.24321e-29	9.22027e-29
LPAR2	1195.73	0.638889	1.55713	0.0659831	9.68263	3.57416e-22	2.06616e-21
KCNF1	48.4346	0.638637	1.55686	0.284294	2.2464	0.0246785	0.0378944
TMEM243	1057.04	0.638614	1.55683	0.0691067	9.24099	2.44228e-20	1.32601e-19
WNT6	321.742	0.638567	1.55678	0.116042	5.50289	3.73625e-08	1.08104e-07
UCA1	3597.13	0.637612	1.55575	0.03919	16.2698	1.61733e-59	2.47736e-58
UHRF1	2317.29	0.637516	1.55565	0.0448578	14.2119	7.7251e-46	8.73407e-45
AC026250.1	69.5643	0.636506	1.55456	0.228644	2.78383	0.00537219	0.00922576
AC006262.1	171.73	0.635618	1.5536	0.14708	4.32158	1.54914e-05	3.61429e-05
DLG5	13497.2	0.635597	1.55358	0.0286435	22.1899	4.2994e-109	1.44282e-107
CTNNBIP1	5308.7	0.635426	1.5534	0.0342304	18.5632	6.37887e-77	1.34091e-75
NABP1	1468.18	0.635311	1.55327	0.0584236	10.8742	1.52954e-27	1.06206e-26
GPR68	1082.41	0.634654	1.55257	0.0620255	10.2321	1.42333e-24	8.96149e-24
PSMB9	3367.96	0.634597	1.5525	0.0438089	14.4856	1.49435e-47	1.76891e-46
PTPRK	8830.34	0.634424	1.55232	0.0320577	19.7901	3.62511e-87	8.97242e-86
TESK1	2566.19	0.63441	1.5523	0.0485594	13.0646	5.24532e-39	5.05948e-38
TG	165.289	0.63438	1.55227	0.15265	4.15579	3.24163e-05	7.32902e-05
MTMR2	3611.1	0.634125	1.552	0.0428559	14.7967	1.5388e-49	1.89322e-48
SDC3	10079.2	0.633386	1.5512	0.031054	20.3963	1.80493e-92	4.86698e-91
PLEK2	1228.92	0.632825	1.5506	0.0601651	10.5181	7.12605e-26	4.68593e-25
CMTM1	306.44	0.632425	1.55017	0.138372	4.57048	4.86607e-06	1.18681e-05
AC017100.1	50.2713	0.631922	1.54963	0.285134	2.21623	0.0266758	0.0407316
BMP2	3017.62	0.631822	1.54952	0.0425638	14.8441	7.59713e-50	9.42245e-49
CELSR3	2217.08	0.631616	1.5493	0.046019	13.7251	7.18234e-43	7.65391e-42
CENPH	930.496	0.631589	1.54927	0.0727342	8.68351	3.83729e-18	1.91128e-17
ACOT9	2563.25	0.630189	1.54777	0.0435496	14.4706	1.85853e-47	2.19692e-46
MNS1	82.4324	0.629864	1.54742	0.215418	2.92391	0.00345665	0.00612838
TMEM87A	6272.08	0.628821	1.5463	0.0329117	19.1063	2.2378e-81	5.05677e-80
B4GALT1	21123.7	0.628744	1.54622	0.0261937	24.0037	2.54696e-127	1.04605e-125
TP53	12235	0.628518	1.54598	0.0329051	19.1009	2.48176e-81	5.59308e-80
ZBTB37	905.665	0.62759	1.54498	0.153857	4.07906	4.52187e-05	0.000100805
RHOBTB1	432.266	0.627101	1.54446	0.0930003	6.743	1.5515e-11	5.6297e-11
AL133338.1	68.5519	0.626959	1.54431	0.227145	2.76017	0.00577711	0.00988222
SFMBT1	1413.36	0.626926	1.54427	0.0584583	10.7243	7.82475e-27	5.31731e-26
AFG3L1P	1241.89	0.626608	1.54393	0.0608424	10.2989	7.12939e-25	4.53444e-24
LYRM1	699.057	0.62639	1.5437	0.0751684	8.33316	7.8715e-17	3.67961e-16
PTPRG	2169.4	0.625816	1.54308	0.0522707	11.9726	4.9456e-33	4.0427e-32
PFDN4	1308.97	0.625727	1.54299	0.0616865	10.1437	3.5356e-24	2.19335e-23
PLAU	42773	0.625672	1.54293	0.0271376	23.0556	1.29388e-117	4.7687e-116
C4orf46	848.947	0.624194	1.54135	0.0700961	8.90482	5.34719e-19	2.74933e-18
UBE2Q2	3167.15	0.623917	1.54105	0.0462528	13.4893	1.80853e-41	1.86146e-40
KCNJ14	142.196	0.623717	1.54084	0.155981	3.99866	6.37022e-05	0.000139939
KIAA0040	6507.74	0.623631	1.54075	0.0340941	18.2914	9.68149e-75	1.95249e-73
SHISA4	229.73	0.62346	1.54057	0.131771	4.73137	2.23006e-06	5.58921e-06
MAP3K20	10431.1	0.623224	1.54031	0.0371	16.7985	2.50287e-63	4.08988e-62
BEND3	1175.81	0.623065	1.54014	0.0599931	10.3856	2.88326e-25	1.85903e-24
IQCB1	1298.7	0.62295	1.54002	0.0619534	10.0551	8.72029e-24	5.33908e-23
FRMD5	588.162	0.622832	1.53989	0.0810001	7.68927	1.4798e-14	6.25571e-14
CSNK2A3	54.1163	0.622809	1.53987	0.267935	2.32448	0.0200999	0.0314009
RALGPS2	5041.98	0.622484	1.53952	0.0435729	14.286	2.67386e-46	3.05584e-45
AL365203.2	77.3074	0.622306	1.53933	0.235932	2.63764	0.0083484	0.0139333
CERK	3968.81	0.622271	1.5393	0.0428726	14.5144	9.8182e-48	1.1663e-46
CIB2	3070.28	0.621588	1.53857	0.0399763	15.5489	1.61819e-54	2.22798e-53
MTSS1L	10537.4	0.621546	1.53852	0.0311955	19.9242	2.50835e-88	6.33846e-87
MRPL9	3320.4	0.621031	1.53797	0.0397147	15.6373	4.05367e-55	5.6644e-54
SKA2	4316.83	0.620836	1.53777	0.0399923	15.5239	2.39117e-54	3.27622e-53
EIF6	10244	0.620832	1.53776	0.0381848	16.2586	1.94166e-59	2.96877e-58
PAPLN	2322.68	0.620241	1.53713	0.0445486	13.9228	4.60512e-44	5.03461e-43
DNAJC9	3490.42	0.619351	1.53618	0.0418597	14.7959	1.557e-49	1.91421e-48
RTP4	112.559	0.619312	1.53614	0.174644	3.54614	0.000390913	0.000783253
NBPF9	963.417	0.619055	1.53587	0.0667025	9.28083	1.68158e-20	9.17422e-20
GUK1	19282.3	0.618886	1.53569	0.0290517	21.3029	1.06755e-100	3.25276e-99
ACBD5	1136.18	0.618202	1.53496	0.0595841	10.3753	3.21241e-25	2.06731e-24
POLE4	2056.32	0.618042	1.53479	0.0498918	12.3877	3.04834e-35	2.67165e-34
AP000695.2	50.6079	0.617734	1.53446	0.259966	2.37621	0.0174913	0.0276402
GTDC1	2221.17	0.617731	1.53446	0.0461764	13.3776	8.17031e-41	8.29813e-40
KRT18	12240.8	0.617554	1.53427	0.0290311	21.2722	2.05636e-100	6.24303e-99
MCM5	4072.37	0.617533	1.53425	0.0422985	14.5994	2.83377e-48	3.38768e-47
RAB11FIP5	9221.37	0.617441	1.53415	0.0311169	19.8427	1.2754e-87	3.16601e-86
ARL10	1739.56	0.616645	1.53331	0.0637456	9.67353	3.90654e-22	2.25367e-21
PXDN	5023.27	0.616571	1.53323	0.0346291	17.805	6.46286e-71	1.2162e-69
HDAC7	4083.86	0.616457	1.53311	0.0381796	16.1462	1.20694e-58	1.81741e-57
PTTG1IP	21088	0.616298	1.53294	0.0285395	21.5946	2.01951e-103	6.32455e-102
NUDT15	2957.44	0.615774	1.53238	0.0446159	13.8017	2.49058e-43	2.6829e-42
UFC1	4383.9	0.615707	1.53231	0.039602	15.5474	1.658e-54	2.27907e-53
ZNF595	385.113	0.615575	1.53217	0.105436	5.83838	5.27117e-09	1.61425e-08
TLE1	3909.41	0.615528	1.53212	0.0373198	16.4934	4.09468e-61	6.48998e-60
SLC16A7	314.595	0.615521	1.53211	0.112731	5.46008	4.75924e-08	1.36487e-07
BRCA1	1810.78	0.615213	1.53178	0.0547128	11.2444	2.46769e-29	1.8095e-28
NENF	4479.28	0.614748	1.53129	0.0398937	15.4097	1.40956e-53	1.90499e-52
FRMD4A	695.587	0.61455	1.53108	0.0750708	8.18627	2.69438e-16	1.23155e-15
PRIM2	1490.02	0.614435	1.53096	0.0578677	10.6179	2.45972e-26	1.64111e-25
PHF11	607.31	0.614402	1.53092	0.0795817	7.7204	1.1597e-14	4.9247e-14
PRDM8	150.149	0.614001	1.5305	0.154964	3.96221	7.42584e-05	0.000161719
BCAR1	10992.1	0.613599	1.53007	0.03672	16.7102	1.10472e-62	1.78617e-61
MAN2A1	3331.6	0.613219	1.52967	0.0427042	14.3597	9.26411e-47	1.07403e-45
ZNF117	506.358	0.61321	1.52966	0.0854534	7.17596	7.18015e-13	2.79974e-12
ZNF530	453.339	0.612992	1.52943	0.0896886	6.83467	8.21941e-12	3.02405e-11
BMF	3579.84	0.61264	1.52906	0.0386203	15.8632	1.13993e-56	1.64603e-55
ANAPC13	3786.06	0.612543	1.52895	0.0384667	15.924	4.32124e-57	6.32632e-56
PDE4D	99.8968	0.612535	1.52894	0.189864	3.22617	0.00125459	0.0023699
CXCL3	415.084	0.612177	1.52856	0.0984455	6.21843	5.02144e-10	1.64618e-09
VAMP5	464.534	0.61215	1.52854	0.0910068	6.72642	1.73891e-11	6.28943e-11
TIMM10	1383.83	0.611699	1.52806	0.0566839	10.7914	3.77952e-27	2.59343e-26
MCM7	22823.7	0.611632	1.52799	0.0298064	20.5201	1.42322e-93	3.9127e-92
SNX21	1297.21	0.611579	1.52793	0.0569212	10.7443	6.30345e-27	4.30082e-26
SLC41A3	4119.56	0.61139	1.52773	0.0384169	15.9146	5.01845e-57	7.32798e-56
RPS26	305.26	0.610351	1.52663	0.112912	5.40553	6.46174e-08	1.83626e-07
ZFP69	238.422	0.609947	1.5262	0.124562	4.89674	9.74417e-07	2.51925e-06
UNG	3523.25	0.609812	1.52606	0.0430929	14.1511	1.83863e-45	2.06494e-44
MACC1	3912.29	0.609371	1.52559	0.0439162	13.8758	8.88304e-44	9.64281e-43
SIM1	108.935	0.608927	1.52512	0.183519	3.31806	0.000906447	0.00174111
AC145207.5	60.4753	0.608545	1.52472	0.242964	2.50467	0.0122566	0.0199182
SERTAD4	1760.13	0.608507	1.52468	0.0542743	11.2117	3.57317e-29	2.61104e-28
SRM	5756.56	0.608267	1.52443	0.0444936	13.6709	1.51571e-42	1.60108e-41
SIVA1	3122.14	0.608018	1.52416	0.0414189	14.6797	8.69757e-49	1.05395e-47
ST3GAL5	475.051	0.607944	1.52409	0.0914489	6.64791	2.97293e-11	1.05871e-10
KIF24	634.52	0.607195	1.52329	0.0771965	7.86558	3.67405e-15	1.59266e-14
MBD3	4500.86	0.607126	1.52322	0.0411433	14.7564	2.79816e-49	3.42268e-48
POLA2	1030.31	0.607015	1.5231	0.0658782	9.2142	3.13611e-20	1.69509e-19
CNOT6	5552.98	0.606893	1.52298	0.0358491	16.9291	2.7444e-64	4.55959e-63
PHLDB2	17796.8	0.606815	1.52289	0.0335614	18.0807	4.52012e-73	8.88238e-72
BIRC2	4048.14	0.606552	1.52262	0.0424629	14.2843	2.74259e-46	3.13015e-45
DBF4B	705.545	0.606477	1.52254	0.0746422	8.12513	4.46892e-16	2.01807e-15
AL157829.1	502.959	0.606114	1.52215	0.0852047	7.11362	1.13041e-12	4.36445e-12
DUSP14	6001.73	0.605981	1.52201	0.0365364	16.5857	8.84566e-62	1.41934e-60
CAB39L	294.165	0.605643	1.52166	0.116296	5.20778	1.91109e-07	5.22162e-07
LINC02321	73.109	0.60535	1.52135	0.238369	2.53955	0.0110994	0.0181654
WTAP	4629.26	0.60505	1.52103	0.0384249	15.7463	7.28224e-56	1.03734e-54
HIST1H2BH	87.5512	0.605018	1.521	0.198052	3.05484	0.00225178	0.00410608
MYL6B	3167.33	0.604761	1.52073	0.0419742	14.4079	4.61447e-47	5.38302e-46
NES	4136.33	0.604596	1.52055	0.0373373	16.1928	5.67013e-59	8.56865e-58
NRL	79.7813	0.604487	1.52044	0.212998	2.838	0.00453976	0.00789361
ICE2	3110.69	0.604394	1.52034	0.0493844	12.2386	1.93409e-34	1.6522e-33
SPIN1	12260.6	0.603977	1.5199	0.0323506	18.6697	8.7263e-78	1.85985e-76
CGB7	60.0481	0.603808	1.51972	0.240757	2.50795	0.0121433	0.0197513
SLC19A2	1356.64	0.603358	1.51925	0.0568366	10.6157	2.5201e-26	1.68006e-25
ACKR3	6207.22	0.60242	1.51826	0.0323648	18.6134	2.502e-77	5.27923e-76
TRPC4AP	13070	0.602294	1.51813	0.0312738	19.2587	1.19242e-82	2.73479e-81
CASP3	2152.46	0.602253	1.51809	0.0468529	12.8541	8.15288e-38	7.68831e-37
HIC1	148.248	0.602102	1.51793	0.156327	3.85155	0.000117373	0.000250159
LINC02584	113.809	0.601928	1.51774	0.175014	3.43932	0.000583188	0.00114574
WIPI1	1547.01	0.601801	1.51761	0.0542465	11.0938	1.34433e-28	9.65633e-28
TMEM106C	13878.4	0.601632	1.51743	0.0294228	20.4478	6.28727e-93	1.70352e-91
DNAH17	2253.87	0.60138	1.51717	0.0484043	12.4241	1.93406e-35	1.70658e-34
LONRF1	566.472	0.600379	1.51612	0.0813205	7.38288	1.54899e-13	6.25825e-13
FANCD2	2969.26	0.600055	1.51577	0.0415728	14.4338	3.16961e-47	3.72843e-46
NLK	1744.3	0.600051	1.51577	0.053654	11.1837	4.89923e-29	3.57231e-28
ADD2	651.021	0.599903	1.51561	0.0769624	7.79475	6.45354e-15	2.76697e-14
KATNAL1	2176.46	0.599794	1.5155	0.0498896	12.0224	2.70906e-33	2.23395e-32
SPOCK1	2863.14	0.59978	1.51549	0.0460212	13.0327	7.97299e-39	7.67298e-38
CGAS	1895.46	0.599638	1.51534	0.0497119	12.0623	1.67125e-33	1.38901e-32
AC108488.1	63.6967	0.599421	1.51511	0.237195	2.52712	0.0115003	0.0187814
DHFR	1324.6	0.599306	1.51499	0.0564904	10.609	2.70648e-26	1.80289e-25
MECOM	736.253	0.598929	1.51459	0.0728812	8.21788	2.07135e-16	9.51414e-16
AL357033.4	144.177	0.598891	1.51455	0.159651	3.75125	0.000175954	0.000367132
CCDC117	3596.08	0.598657	1.51431	0.0402313	14.8804	4.42005e-50	5.51444e-49
ATP2C1	18644.2	0.597681	1.51328	0.0319125	18.7287	2.8873e-78	6.17715e-77
PRKRA-AS1	126.331	0.597592	1.51319	0.169851	3.51833	0.000434273	0.000865367
LINC00997	296.016	0.597313	1.5129	0.119646	4.99235	5.96494e-07	1.56689e-06
DDX60	790.607	0.596917	1.51248	0.0750528	7.9533	1.81611e-15	7.99999e-15
NCAPG2	4683.88	0.596718	1.51227	0.0363819	16.4015	1.86513e-60	2.91783e-59
ALDH7A1	4255.85	0.596718	1.51227	0.0399817	14.9248	2.27454e-50	2.85885e-49
HSD17B10	1936.22	0.596262	1.51179	0.0496619	12.0064	3.28737e-33	2.70028e-32
FJX1	3096.07	0.596096	1.51162	0.0468388	12.7265	4.21198e-37	3.88727e-36
APOL3	264.723	0.59591	1.51143	0.114757	5.19282	2.07135e-07	5.64489e-07
IFI6	1889.14	0.595662	1.51117	0.0492869	12.0856	1.25868e-33	1.04921e-32
TNPO1	17504.8	0.594854	1.51032	0.0378156	15.7304	9.36583e-56	1.32853e-54
ZNF354A	657.531	0.594501	1.50995	0.0811408	7.32678	2.35752e-13	9.42338e-13
CCNO	73.8616	0.59323	1.50862	0.22147	2.6786	0.00739301	0.0124252
DDIAS	583.842	0.592889	1.50826	0.0837833	7.07645	1.47889e-12	5.67487e-12
SHE	119.071	0.592816	1.50819	0.18052	3.28394	0.00102368	0.00195407
PRPF8	29110.4	0.592808	1.50818	0.028511	20.7923	5.08086e-96	1.45364e-94
CDC45	828.891	0.592689	1.50806	0.0699594	8.47191	2.414e-17	1.15434e-16
EIF2AK2	8554.63	0.592361	1.50771	0.0338623	17.4932	1.61372e-68	2.90401e-67
MLEC	20999.2	0.592355	1.50771	0.0294228	20.1326	3.82776e-90	9.97107e-89
AC087289.1	2128.5	0.592304	1.50765	0.0518949	11.4135	3.57926e-30	2.69843e-29
KBTBD8	192.021	0.592185	1.50753	0.144522	4.09754	4.17568e-05	9.34077e-05
TIGD7	103.627	0.59211	1.50745	0.189151	3.13035	0.00174596	0.00323581
FBXO30	1054.87	0.592	1.50733	0.0651311	9.08936	9.96205e-20	5.28969e-19
RHOC	9978.64	0.590883	1.50617	0.0302328	19.5445	4.59859e-85	1.09639e-83
ZNF449	378.99	0.590839	1.50612	0.0969018	6.09729	1.07879e-09	3.46527e-09
FANK1	179.718	0.590817	1.5061	0.138476	4.26655	1.98517e-05	4.57594e-05
ZNF462	3560.15	0.5904	1.50566	0.0420868	14.0282	1.04847e-44	1.1613e-43
AC079922.2	69.5852	0.589854	1.50509	0.246105	2.39676	0.0165409	0.0262589
URGCP	6341.69	0.589512	1.50474	0.0367453	16.0432	6.38013e-58	9.51383e-57
CCDC102A	1234.46	0.589407	1.50463	0.0587269	10.0364	1.05452e-23	6.43538e-23
MICB	1181.35	0.58936	1.50458	0.0618371	9.53086	1.55991e-21	8.83303e-21
MT-ND5	121738	0.589234	1.50445	0.10369	5.68263	1.32635e-08	3.96895e-08
LRRC27	218.689	0.589171	1.50438	0.130169	4.5262	6.00537e-06	1.45105e-05
CASC15	244.708	0.589157	1.50437	0.121169	4.86228	1.16041e-06	2.98366e-06
CKAP2	6768.07	0.589034	1.50424	0.0352299	16.7197	9.41895e-63	1.52583e-61
ATP13A3	19683.7	0.588852	1.50405	0.0363987	16.1778	7.2329e-59	1.09205e-57
ARPC4	13510.6	0.588255	1.50343	0.0324709	18.1164	2.36779e-73	4.68013e-72
ZYX	21647.3	0.588141	1.50331	0.0389625	15.095	1.74602e-51	2.255e-50
CDCA4	4246.7	0.587875	1.50303	0.0396992	14.8083	1.29551e-49	1.59738e-48
CDK4	9833.24	0.587334	1.50247	0.0321021	18.2958	8.93387e-75	1.80387e-73
IFI27	725.879	0.587236	1.50237	0.0803955	7.30434	2.78639e-13	1.11192e-12
AGAP2-AS1	763.528	0.586845	1.50196	0.0735305	7.98098	1.4517e-15	6.42495e-15
CDC6	2781.36	0.586809	1.50192	0.0428524	13.6937	1.1068e-42	1.17427e-41
MIER3	1682.47	0.586566	1.50167	0.0550747	10.6504	1.73643e-26	1.16544e-25
SHOC1	100.361	0.58629	1.50138	0.188631	3.10813	0.00188276	0.00347303
LHX1	871.246	0.585643	1.50071	0.068114	8.59799	8.1125e-18	3.97386e-17
RMRP	56.878	0.58563	1.50069	0.252657	2.31789	0.0204555	0.0318945
TMEM131L	1514.06	0.585534	1.50059	0.0567721	10.3138	6.10532e-25	3.89486e-24
CKS1B	2178.82	0.585086	1.50013	0.0488523	11.9766	4.71119e-33	3.85482e-32
ABL2	7650.25	0.584897	1.49993	0.044085	13.2675	3.57423e-40	3.55946e-39
SHROOM1	648.311	0.584881	1.49992	0.0845208	6.91996	4.5176e-12	1.6871e-11
SOCS2	846.592	0.584792	1.49982	0.0698879	8.36757	5.88184e-17	2.76638e-16
IGFBP7-AS1	131.153	0.584442	1.49946	0.191739	3.0481	0.00230291	0.00419478
SOAT1	4484.36	0.584104	1.49911	0.0369463	15.8096	2.67354e-56	3.82777e-55
ANKEF1	2281.62	0.583971	1.49897	0.0509941	11.4517	2.30522e-30	1.75201e-29
MASTL	1106.01	0.583914	1.49891	0.0597075	9.77959	1.3777e-22	8.06647e-22
NECTIN3	315.374	0.583707	1.4987	0.11156	5.23223	1.67477e-07	4.60201e-07
AP000892.3	264.841	0.583599	1.49858	0.122785	4.75301	2.00407e-06	5.04605e-06
CHFR	2335.53	0.583368	1.49834	0.048327	12.0713	1.49803e-33	1.24626e-32
DUSP16	4126.79	0.583294	1.49827	0.0367681	15.8642	1.12201e-56	1.62153e-55
GPS2	343.649	0.582698	1.49765	0.110717	5.26297	1.4175e-07	3.91995e-07
SMC2	4385.57	0.582555	1.4975	0.0387272	15.0425	3.86424e-51	4.93406e-50
NTAN1	1863.69	0.582266	1.4972	0.0517475	11.2521	2.26202e-29	1.66157e-28
SNRNP200	33048.1	0.58161	1.49652	0.0285525	20.3698	3.09677e-92	8.32379e-91
MCM4	18895.4	0.58146	1.49636	0.0262884	22.1185	2.09935e-108	6.94844e-107
NRM	1706.8	0.581205	1.4961	0.0577456	10.0649	7.89378e-24	4.84535e-23
ZNF10	185.291	0.581112	1.496	0.138369	4.19971	2.67252e-05	6.08308e-05
TMEM245	12006.9	0.580547	1.49542	0.0342784	16.9362	2.43211e-64	4.05271e-63
SLC35B1	3093.71	0.580359	1.49522	0.041938	13.8385	1.49284e-43	1.61533e-42
AC000403.1	112.603	0.57997	1.49482	0.191937	3.02167	0.00251387	0.00455253
FICD	386.716	0.579567	1.4944	0.0996587	5.81551	6.04483e-09	1.84348e-08
G6PC3	1979.4	0.579532	1.49436	0.0553638	10.4677	1.21554e-25	7.92212e-25
BEGAIN	100.252	0.579317	1.49414	0.184907	3.13303	0.00173015	0.00320827
ARHGAP19	1155.03	0.578487	1.49328	0.0646833	8.94336	3.77504e-19	1.95169e-18
KIRREL1	13836.3	0.578229	1.49301	0.0299347	19.3163	3.91615e-83	9.06785e-82
LINC02577	394.979	0.578078	1.49286	0.0949632	6.0874	1.14761e-09	3.68072e-09
RBMS2	4541.23	0.577548	1.49231	0.036347	15.8898	7.45352e-57	1.08368e-55
POPDC3	890.628	0.576868	1.49161	0.0671112	8.5957	8.27602e-18	4.05278e-17
ACO1	5533.79	0.575646	1.49034	0.0375621	15.3252	5.19199e-53	6.94459e-52
STK39	1485.33	0.575591	1.49029	0.0546545	10.5314	6.18811e-26	4.07392e-25
NFIX	4298.92	0.57544	1.49013	0.0467432	12.3107	7.93782e-35	6.87836e-34
ZNF138	448.962	0.575229	1.48991	0.0917879	6.26694	3.68223e-10	1.21636e-09
SNHG11	346.263	0.574496	1.48916	0.108648	5.28766	1.23888e-07	3.44803e-07
PPP2R3C	1461.08	0.574112	1.48876	0.0551804	10.4043	2.37031e-25	1.53181e-24
REXO5	191.635	0.574107	1.48876	0.137667	4.17028	3.04231e-05	6.89781e-05
SCLT1	506.247	0.572804	1.48741	0.0851014	6.73085	1.6868e-11	6.10749e-11
MAPK11	465.116	0.572675	1.48728	0.0926013	6.18431	6.23758e-10	2.03263e-09
AKAP5	120.098	0.572449	1.48705	0.171211	3.34352	0.000827226	0.00159474
FAM72D	92.0574	0.571827	1.4864	0.193537	2.95461	0.00313061	0.00558848
SUN2	26729.6	0.571655	1.48623	0.0328019	17.4275	5.1051e-68	9.0997e-67
MMP23B	232.559	0.571609	1.48618	0.128273	4.4562	8.34269e-06	1.98989e-05
RALA	7272.65	0.571595	1.48617	0.0352074	16.2351	2.8488e-59	4.34789e-58
OASL	130.225	0.571552	1.48612	0.167483	3.41259	0.000643494	0.00125763
NME7	1554.76	0.571225	1.48578	0.0532637	10.7245	7.8125e-27	5.31111e-26
GTF2IRD2B	227.767	0.570876	1.48543	0.13076	4.36585	1.26631e-05	2.97956e-05
AC083855.2	242.334	0.570789	1.48534	0.121298	4.70566	2.53047e-06	6.31215e-06
TCOF1	8737.32	0.570744	1.48529	0.0349016	16.3529	4.14589e-60	6.40867e-59
XAF1	111.081	0.570038	1.48456	0.182886	3.1169	0.00182764	0.00337644
RPL29P19	431.511	0.569969	1.48449	0.0950676	5.9954	2.02981e-09	6.40794e-09
AL049775.1	85.4969	0.569905	1.48443	0.21602	2.6382	0.00833464	0.0139117
SNRPD1	3520.61	0.569696	1.48421	0.0415593	13.708	9.0909e-43	9.66946e-42
PDCD6	81.6799	0.56968	1.48419	0.208175	2.73654	0.0062089	0.0105737
APBB1	339.139	0.569515	1.48402	0.10416	5.4677	4.55925e-08	1.30996e-07
YWHAH	5662.11	0.569469	1.48398	0.0355622	16.0133	1.03186e-57	1.53461e-56
LYL1	110.522	0.569223	1.48372	0.185375	3.07065	0.00213594	0.00391048
CCDC71L	7145.37	0.56912	1.48362	0.0315836	18.0195	1.37012e-72	2.66142e-71
TEAD4	1083.87	0.568509	1.48299	0.0674756	8.4254	3.59506e-17	1.70606e-16
PAQR8	936.562	0.568198	1.48267	0.0654542	8.68085	3.92825e-18	1.95601e-17
SHLD2	1656.84	0.568196	1.48267	0.0511674	11.1046	1.19104e-28	8.56249e-28
DTL	3498.57	0.567433	1.48188	0.0401376	14.1372	2.24041e-45	2.5095e-44
PGBD1	416.446	0.567371	1.48182	0.0929955	6.10105	1.05373e-09	3.38734e-09
SLC16A4	57.7878	0.566865	1.4813	0.244772	2.31589	0.0205642	0.032049
FERMT2	2187.23	0.566567	1.481	0.0478186	11.8483	2.19713e-32	1.76271e-31
CRY1	1240.74	0.566504	1.48093	0.0576364	9.82893	8.45148e-23	4.97944e-22
ZRANB1	5338.29	0.566352	1.48077	0.0397679	14.2414	5.0677e-46	5.74113e-45
PTPN11	18085.7	0.565846	1.48026	0.0314817	17.9738	3.12419e-72	6.04774e-71
NDUFAF5	674.818	0.565841	1.48025	0.0768615	7.36183	1.81409e-13	7.29612e-13
AC004967.1	86.3078	0.565638	1.48004	0.215264	2.62765	0.00859774	0.0143126
TMEM200A	464.315	0.565003	1.47939	0.0978043	5.77688	7.61004e-09	2.31205e-08
AC013652.1	157.514	0.564341	1.47871	0.157394	3.58552	0.000336403	0.000679001
CCM2	7907.42	0.564107	1.47847	0.0308257	18.2999	8.29556e-75	1.679e-73
CLIC1	22342.6	0.563839	1.4782	0.0299617	18.8186	5.31556e-79	1.16076e-77
TOE1	714.295	0.563749	1.47811	0.0743825	7.57906	3.48079e-14	1.45184e-13
SLFN13	411.39	0.563258	1.4776	0.0961196	5.85997	4.62951e-09	1.42291e-08
ITGA4	769.619	0.562724	1.47706	0.0734374	7.66263	1.82164e-14	7.67583e-14
MCM3	7783.02	0.562526	1.47685	0.0308258	18.2485	2.12527e-74	4.26571e-73
INTS3	5029.57	0.562428	1.47675	0.0345978	16.2562	2.01937e-59	3.08479e-58
CGNL1	1344.42	0.56226	1.47658	0.0639475	8.79253	1.46231e-18	7.39698e-18
SLC35D2	1040.95	0.561793	1.4761	0.0660684	8.5032	1.84433e-17	8.86457e-17
VDAC1	12309.7	0.561744	1.47605	0.0283899	19.7868	3.87024e-87	9.55111e-86
DAPK1	675.826	0.561473	1.47578	0.0849152	6.61217	3.78739e-11	1.33999e-10
AP1M1	4150.89	0.561304	1.4756	0.0395645	14.1871	1.10169e-45	1.24391e-44
DNAJC22	201.064	0.561111	1.4754	0.134217	4.18064	2.90692e-05	6.60148e-05
EFCAB1	206.277	0.561003	1.47529	0.132771	4.22534	2.38581e-05	5.4592e-05
RALB	5781.65	0.56055	1.47483	0.0378953	14.792	1.64859e-49	2.02387e-48
FAM111B	2099.39	0.560239	1.47451	0.0492855	11.3672	6.09035e-30	4.55898e-29
C1orf122	2634.25	0.560069	1.47434	0.048682	11.5047	1.24994e-30	9.57301e-30
PPP2R1A	29340.4	0.56006	1.47433	0.029775	18.8098	6.28057e-79	1.36795e-77
NEK7	3496.12	0.559785	1.47405	0.0485557	11.5287	9.45319e-31	7.2697e-30
CCDC34	728.983	0.559645	1.47391	0.0739015	7.57286	3.65107e-14	1.52136e-13
ARF5	10853.3	0.559554	1.47381	0.0373985	14.9619	1.30227e-50	1.64909e-49
TUFT1	2993.58	0.55944	1.4737	0.0423399	13.2131	7.37312e-40	7.29961e-39
REEP5	4762.47	0.558933	1.47318	0.0357271	15.6445	3.62224e-55	5.07414e-54
LEF1	194.947	0.558483	1.47272	0.133488	4.18378	2.86701e-05	6.5161e-05
DDX6	12771.3	0.558406	1.47264	0.0350098	15.95	2.84939e-57	4.18605e-56
RCHY1	1045.2	0.558165	1.4724	0.0688869	8.10262	5.37864e-16	2.42111e-15
FBXL5	3417.46	0.557723	1.47194	0.0411601	13.5501	7.91387e-42	8.24097e-41
RPL17	1827.84	0.557162	1.47137	0.0571818	9.74369	1.96302e-22	1.14657e-21
TMEM35B	123.716	0.557152	1.47136	0.192977	2.88714	0.00388764	0.0068379
TRAK2	6237.95	0.556703	1.4709	0.0350734	15.8725	9.81944e-57	1.42276e-55
TWSG1	5011.03	0.556703	1.4709	0.0463729	12.0049	3.34755e-33	2.74837e-32
INAFM2	3713.47	0.556189	1.47038	0.0375462	14.8134	1.19939e-49	1.4832e-48
MMS22L	2035.25	0.556181	1.47037	0.0509007	10.9268	8.58489e-28	6.01299e-27
RAP1B	3237.69	0.555705	1.46989	0.0441265	12.5935	2.29412e-36	2.07528e-35
BEST4	153.31	0.555312	1.46949	0.162278	3.42198	0.000621663	0.0012168
TRIM59	625.286	0.554988	1.46916	0.0787337	7.04892	1.8031e-12	6.89855e-12
PTPN9	3964.1	0.554822	1.46899	0.0385495	14.3925	5.7713e-47	6.72787e-46
RPN1	40795.1	0.554587	1.46875	0.0240756	23.0352	2.06803e-117	7.58876e-116
AC011529.1	842.875	0.554536	1.4687	0.073638	7.53057	5.05204e-14	2.09221e-13
C16orf54	80.0302	0.554329	1.46849	0.213135	2.60083	0.00929987	0.015407
FAM216A	296.983	0.553912	1.46806	0.116952	4.73625	2.17707e-06	5.46208e-06
HPS5	3339.41	0.553793	1.46794	0.0403477	13.7255	7.1426e-43	7.61637e-42
AC020763.4	122.812	0.553189	1.46733	0.21669	2.5529	0.0106829	0.0175399
ACSL4	8311.74	0.553029	1.46716	0.0403726	13.6981	1.04196e-42	1.10618e-41
FBXO27	1334.01	0.552692	1.46682	0.0567774	9.73436	2.15158e-22	1.2541e-21
USP53	3168.06	0.552686	1.46681	0.048637	11.3635	6.35556e-30	4.75329e-29
SLC31A2	2493.86	0.552487	1.46661	0.0442445	12.4871	8.77735e-36	7.81031e-35
[truncated: 4,290 more rows]

## Sheet: A-196
Supplementary Table 2B. Differential gene expression analysis of A-196/DMSO treated HN-SCC-151 cells (FDR<0.1).
Gene name	baseMean	log2FoldChange	absFoldChange	lfcSE	stat	pvalue	padj
CYP1A1	1730.35	1.76879	3.40767	0.0475734	37.1802	1.42769e-302	4.10289e-299
TNIP3	109.657	1.22114	2.33132	0.173069	7.05581	1.71598e-12	3.40096e-11
C15orf48	228.706	1.02923	2.04094	0.118928	8.65424	4.96219e-18	1.52354e-16
CPS1	57.669	0.937111	1.91469	0.237326	3.94862	7.86032e-05	0.000529512
LCN2	37796.1	0.916452	1.88747	0.0134344	68.217	0	0
AL138789.1	55.4115	0.768055	1.70297	0.238263	3.22355	0.00126611	0.00616705
AC114763.1	46.1979	0.755043	1.68768	0.26983	2.79821	0.00513861	0.0203239
VNN3	77.2415	0.730045	1.65869	0.201269	3.62721	0.000286503	0.00169345
DOC2B	748.326	0.726385	1.65449	0.0648141	11.2072	3.75862e-29	2.25973e-27
AL391704.1	59.7441	0.713065	1.63928	0.226635	3.14631	0.00165343	0.00774383
IGFBP6	855.783	0.695303	1.61922	0.0598172	11.6238	3.11923e-31	2.11416e-29
ANO1	15375.8	0.686011	1.60883	0.0167404	40.9794	0	0
AC009093.4	46.5792	0.681801	1.60414	0.265367	2.56928	0.010191	0.0358998
GBP5	735.11	0.681447	1.60375	0.0700194	9.73226	2.19656e-22	8.94117e-21
CYP1B1	29358.1	0.675285	1.59691	0.0132239	51.0656	0	0
AL162586.1	52.2224	0.670999	1.59218	0.239429	2.8025	0.00507085	0.0200835
ST3GAL6	76.4935	0.667507	1.58833	0.200218	3.3339	0.000856377	0.00438763
IL12RB2	125.008	0.666427	1.58714	0.157424	4.23334	2.30251e-05	0.00017617
CHST1	54.6241	0.661543	1.58177	0.240654	2.74894	0.00597879	0.0230381
MSC	171.122	0.658204	1.57812	0.14122	4.66084	3.14915e-06	2.82813e-05
ACE	54.6721	0.656299	1.57603	0.245556	2.67271	0.00752407	0.0279937
TNFRSF9	974.063	0.638386	1.55659	0.0576363	11.0761	1.6385e-28	9.64903e-27
LEMD1	228.344	0.637977	1.55615	0.120012	5.31595	1.061e-07	1.21189e-06
FOXA3	48.2775	0.633886	1.55174	0.258971	2.44771	0.0143768	0.0480306
TNNT3	148.684	0.625866	1.54314	0.147437	4.24498	2.18615e-05	0.000168343
S100A7A	2331.78	0.625296	1.54253	0.0379336	16.484	4.78368e-61	1.01083e-58
RAPGEF4	82.7602	0.603075	1.51895	0.197248	3.05744	0.00223235	0.0100838
SLC6A17	49.9786	0.601558	1.51735	0.247576	2.42979	0.0151076	0.0500073
STAU2-AS1	91.0936	0.6004	1.51614	0.188489	3.18532	0.00144592	0.00690706
S100A7	28251.2	0.594878	1.51035	0.0185105	32.1373	1.33039e-226	2.12404e-223
BTF3L4P2	56.7375	0.593469	1.50887	0.237605	2.49772	0.0124996	0.0425708
LUZP2	64.2096	0.588697	1.50389	0.224012	2.62797	0.0085897	0.0312074
LINC02657	152.5	0.588602	1.50379	0.141349	4.16417	3.12491e-05	0.000231333
S100A9	106049	0.584142	1.49915	0.0285688	20.4469	6.40676e-93	2.36048e-90
MT-TV	56.103	0.583227	1.4982	0.236307	2.4681	0.0135834	0.0456134
LAPTM5	44.5854	0.581931	1.49685	0.268056	2.17093	0.0299364	0.0871645
AIM2	704.421	0.580784	1.49566	0.0670948	8.65617	4.87884e-18	1.50438e-16
ZIC2	121.654	0.57753	1.49229	0.164201	3.51722	0.000436089	0.00244964
MOXD1	67.2708	0.573568	1.4882	0.211226	2.71543	0.006619	0.0251211
CASQ2	130.781	0.571379	1.48594	0.161533	3.53724	0.000404336	0.0022955
INSYN2B	113.032	0.566509	1.48094	0.165128	3.43073	0.000601951	0.00324313
RDH16	121.517	0.564552	1.47893	0.157659	3.58083	0.000342499	0.00198602
ANGPTL2	296.532	0.563679	1.47803	0.103593	5.4413	5.28946e-08	6.31789e-07
CREG2	229.037	0.556905	1.47111	0.118561	4.69719	2.6376e-06	2.40176e-05
FLRT1	304.984	0.55582	1.47	0.100826	5.51266	3.53451e-08	4.34451e-07
LINC00601	55.9714	0.551616	1.46573	0.236153	2.33584	0.0194998	0.0614053
LNCTAM34A	123.875	0.549632	1.46371	0.159337	3.44949	0.000561653	0.00304947
TMEM150C	112.99	0.549574	1.46365	0.170474	3.22379	0.00126504	0.00616393
SOCS2	915.51	0.543843	1.45785	0.0624232	8.71219	2.98062e-18	9.31055e-17
VSTM2L	71.9248	0.543368	1.45737	0.215584	2.52045	0.0117206	0.0403191
AEBP1	496.928	0.539174	1.45314	0.0837136	6.4407	1.18926e-10	1.97783e-09
SPRR2A	61.2634	0.53717	1.45112	0.244525	2.19679	0.0280357	0.0827197
EXOC3L4	281.622	0.536783	1.45073	0.107429	4.99663	5.83396e-07	5.97067e-06
TMC1	74.4284	0.533424	1.44736	0.207271	2.57355	0.010066	0.0355116
TMEM156	322.768	0.53268	1.44661	0.0981025	5.42983	5.64081e-08	6.68752e-07
MKX	87.2547	0.528563	1.44249	0.194643	2.71554	0.00661669	0.0251193
KRT13	274.935	0.523724	1.43766	0.106226	4.9303	8.21021e-07	8.15854e-06
FAM167A	340.501	0.52244	1.43638	0.103584	5.04364	4.56748e-07	4.7731e-06
ADRA1B	420.254	0.518964	1.43293	0.0870405	5.96233	2.48669e-09	3.5134e-08
AC116366.1	86.4916	0.515858	1.42984	0.189032	2.72895	0.00635362	0.0242577
CFB	1664.33	0.515529	1.42952	0.0450171	11.4518	2.30184e-30	1.48774e-28
S100A8	10821.8	0.508537	1.42261	0.020793	24.4572	4.22071e-132	2.4259e-129
SECTM1	56.8086	0.508196	1.42227	0.234251	2.16945	0.0300484	0.0874468
SRPX	436.352	0.507981	1.42206	0.0855274	5.9394	2.86064e-09	4.0063e-08
LYPD1	768.077	0.498335	1.41258	0.0663939	7.50572	6.10902e-14	1.37803e-12
KCTD15	1242.22	0.497805	1.41206	0.0538644	9.24181	2.42357e-20	8.77186e-19
SERPINE2	2230.57	0.495876	1.41018	0.0376007	13.1879	1.02977e-39	9.54629e-38
FAM92A	1163.29	0.495445	1.40976	0.0910737	5.44005	5.32667e-08	6.35177e-07
GPAT3	339.72	0.494635	1.40896	0.0989425	4.99922	5.7564e-07	5.9092e-06
AP003498.2	70.5077	0.49054	1.40497	0.211965	2.31425	0.0206539	0.0643487
LINC02577	405.362	0.48819	1.40268	0.0910928	5.35926	8.35626e-08	9.68315e-07
VSTM4	85.5242	0.487248	1.40177	0.188968	2.57846	0.00992412	0.0351058
TRIM7	137.496	0.487055	1.40158	0.153581	3.17132	0.00151747	0.00719858
LINC01615	873.148	0.486897	1.40143	0.0607709	8.01201	1.12848e-15	2.91638e-14
SP3P	77.1669	0.484149	1.39876	0.209561	2.3103	0.0208717	0.0648303
ALDH1A3	47691.5	0.483165	1.39781	0.0130508	37.0219	5.08596e-300	1.218e-296
FABP4	191.373	0.481868	1.39655	0.126453	3.81066	0.000138596	0.000889055
HLA-DRA	197.037	0.480907	1.39562	0.123454	3.89544	9.80199e-05	0.000649354
PDZK1IP1	3794.72	0.480181	1.39492	0.030423	15.7835	4.04406e-56	7.17396e-54
IL36G	189.195	0.479074	1.39385	0.132632	3.61204	0.000303795	0.00178464
B3GNT7	327.623	0.478854	1.39364	0.102474	4.67293	2.96933e-06	2.6868e-05
FOXP2	254.435	0.478165	1.39297	0.111675	4.28175	1.85431e-05	0.000144965
SERPINB1	14391.9	0.4736	1.38857	0.0173863	27.2399	2.18897e-163	1.65544e-160
ANKRD29	156.218	0.471884	1.38692	0.139281	3.388	0.000704034	0.00371648
ZSCAN4	120.297	0.470909	1.38598	0.157399	2.99183	0.00277312	0.0120393
ASB4	96.9952	0.469316	1.38445	0.180366	2.60202	0.00926771	0.0331924
MSLN	1991.76	0.468292	1.38347	0.0433139	10.8116	3.03331e-27	1.64474e-25
VNN1	214.302	0.467534	1.38274	0.133367	3.50563	0.000455523	0.00255083
RASSF2	109.339	0.467461	1.38267	0.178041	2.62557	0.00865031	0.0313959
LINC02014	76.1269	0.463219	1.37861	0.202647	2.28584	0.0222635	0.0682827
HAS2	642.013	0.462594	1.37802	0.0694157	6.66411	2.66265e-11	4.72925e-10
ZIC5	69.6335	0.46175	1.37721	0.213551	2.16225	0.0305991	0.0886449
ECM2	737.509	0.460723	1.37623	0.0641757	7.17908	7.01804e-13	1.43039e-11
HTRA3	803.837	0.459435	1.375	0.0629709	7.29599	2.96465e-13	6.24619e-12
TBX4	72.472	0.45368	1.36953	0.210223	2.15809	0.030921	0.0893611
GRB14	168.387	0.453295	1.36916	0.133778	3.38841	0.000703004	0.00371241
THBS2	3048.07	0.451359	1.36733	0.0330086	13.674	1.45213e-42	1.4904e-40
C1QTNF1	522.023	0.450933	1.36692	0.0794477	5.67584	1.38006e-08	1.79458e-07
AL512274.1	185.394	0.450579	1.36659	0.13097	3.44031	0.000581045	0.00314346
EEF1A2	949.219	0.448806	1.36491	0.0594585	7.54823	4.41216e-14	1.00953e-12
KIAA1211	164.698	0.448584	1.3647	0.134707	3.33008	0.000868224	0.00443653
HSD17B2	726.84	0.448137	1.36428	0.0655607	6.83545	8.17504e-12	1.53351e-10
E2F5	548.442	0.447459	1.36364	0.0741529	6.03428	1.59672e-09	2.31985e-08
KRT7	303.149	0.44642	1.36265	0.102562	4.35267	1.34492e-05	0.000107422
STRA6	9754.77	0.446378	1.36262	0.0197384	22.6148	3.10055e-113	1.43716e-110
C2CD4C	350.348	0.445204	1.36151	0.104172	4.27374	1.92221e-05	0.000149703
BEND7	117.048	0.445096	1.3614	0.171943	2.58863	0.00963587	0.0342887
NCMAP	178.175	0.444728	1.36106	0.130759	3.40113	0.000671072	0.00356211
RAET1L	252.253	0.439284	1.35593	0.114096	3.85013	0.000118057	0.000767585
RCN3	91.1716	0.439158	1.35581	0.181413	2.42076	0.0154881	0.0509848
VIM	197.482	0.437418	1.35418	0.132965	3.28973	0.00100282	0.0050383
CD55	3452.3	0.435592	1.35247	0.0308676	14.1116	3.22195e-45	3.70369e-43
ELOVL6	664.764	0.434286	1.35124	0.0706622	6.14595	7.9488e-10	1.19598e-08
DIRAS1	128.778	0.433241	1.35026	0.157038	2.75883	0.00580079	0.0224486
SLC7A2	110.554	0.432823	1.34987	0.169303	2.5565	0.0105733	0.0370184
FHIT	91.5807	0.43269	1.34975	0.184092	2.35039	0.0187535	0.0594855
KRT80	11721.2	0.432203	1.34929	0.0194261	22.2485	1.16543e-109	4.78458e-107
GPR3	84.3169	0.427828	1.34521	0.189612	2.25633	0.0240497	0.0727976
PLAUR	1704.45	0.425937	1.34345	0.0456218	9.33626	9.97972e-21	3.74409e-19
ARTN	2475.39	0.425032	1.3426	0.0366768	11.5886	4.70945e-31	3.16216e-29
KRT6B	22782.2	0.424142	1.34177	0.0152527	27.8076	3.51159e-170	2.96812e-167
KYNU	1689.01	0.419725	1.33767	0.0455232	9.22004	2.96998e-20	1.06689e-18
OAF	2460.57	0.418108	1.33617	0.0365109	11.4516	2.3089e-30	1.48774e-28
AC027097.2	83.4012	0.417121	1.33526	0.194522	2.14434	0.0320056	0.091941
LPAR1	1200.77	0.415401	1.33367	0.0514514	8.07366	6.82214e-16	1.80197e-14
DNAH17	1085.37	0.414498	1.33283	0.0531728	7.7953	6.42545e-15	1.57287e-13
GJB4	378.377	0.414102	1.33247	0.0904503	4.57823	4.68931e-06	4.07626e-05
NEURL1	95.4239	0.413907	1.33229	0.18242	2.26897	0.0232701	0.0707656
LINC02015	167.79	0.413591	1.332	0.143936	2.87345	0.00406018	0.016645
SV2B	249.796	0.409077	1.32784	0.121821	3.358	0.000785073	0.00406512
GFPT2	434.907	0.408436	1.32725	0.0843424	4.8426	1.28153e-06	1.23503e-05
SHC3	244.914	0.407388	1.32628	0.121567	3.35115	0.000804762	0.00415211
P2RX5	122.295	0.406642	1.3256	0.159745	2.54557	0.0109099	0.0380217
TMC8	133.071	0.404714	1.32383	0.158325	2.55623	0.0105814	0.0370298
LY6E-DT	103.815	0.404445	1.32358	0.175006	2.31104	0.0208307	0.0647382
FUT2	219.086	0.403701	1.3229	0.119511	3.37794	0.000730311	0.00382708
RHOBTB1	309.635	0.403295	1.32253	0.102127	3.94896	7.84926e-05	0.000529015
CARD11	546.88	0.400972	1.3204	0.0751683	5.33433	9.58974e-08	1.1059e-06
FOXA1	1664.67	0.39998	1.31949	0.0472718	8.46129	2.64431e-17	7.67598e-16
GPM6A	239.094	0.397144	1.3169	0.113342	3.50396	0.000458393	0.0025649
KCNMB4	208.934	0.396854	1.31663	0.120648	3.28936	0.00100417	0.00504155
ST7-AS1	197.024	0.396397	1.31622	0.124137	3.19323	0.00140693	0.00675222
TNFAIP2	63712.7	0.395589	1.31548	0.0141454	27.966	4.21073e-172	4.0336e-169
SERPINB4	155.69	0.395388	1.3153	0.146093	2.70642	0.00680123	0.0256973
PLA2G4C	328.032	0.394769	1.31473	0.0990703	3.98473	6.75558e-05	0.000461803
GLDN	105.262	0.39393	1.31397	0.175123	2.24945	0.0244839	0.0739249
ITPRIPL1	100.869	0.392388	1.31256	0.172014	2.28114	0.0225404	0.0688966
SV2A	608.968	0.39158	1.31183	0.0706918	5.53926	3.03752e-08	3.78545e-07
GPR68	620.081	0.391412	1.31168	0.0705786	5.54576	2.92688e-08	3.65707e-07
COX6B2	221.998	0.390865	1.31118	0.116743	3.34809	0.000813715	0.00419379
SEMA6B	718.647	0.389101	1.30958	0.0669739	5.80973	6.2573e-09	8.4902e-08
MSRA	117.1	0.386245	1.30699	0.171003	2.2587	0.0239021	0.0724529
CCDC74A	101.776	0.385768	1.30656	0.178139	2.16555	0.0303454	0.0880697
RNF223	378.808	0.384797	1.30568	0.0921127	4.17746	2.94786e-05	0.000219016
SPOCK3	203.577	0.384507	1.30541	0.131994	2.91306	0.003579	0.0149757
ZNF815P	133.852	0.384313	1.30524	0.149813	2.56529	0.0103091	0.0362444
RAB3IL1	361.981	0.383421	1.30443	0.0919443	4.17015	3.04403e-05	0.000225811
PXDN	2455.63	0.383391	1.3044	0.0369443	10.3775	3.13766e-25	1.53874e-23
ZNF469	808.124	0.382875	1.30394	0.0634879	6.03067	1.63278e-09	2.36744e-08
KLHL23	337.351	0.381769	1.30294	0.0951117	4.0139	5.9723e-05	0.000411785
PTPRB	341.901	0.380193	1.30152	0.0973982	3.90349	9.48165e-05	0.000629583
AL356273.3	192.077	0.37985	1.30121	0.125668	3.02264	0.00250578	0.0110957
CCDC71L	7122.59	0.378936	1.30038	0.0236876	15.9972	1.33665e-57	2.49434e-55
BNC2	98.8892	0.375986	1.29773	0.174862	2.15018	0.031541	0.0908077
PPM1K	544.3	0.374996	1.29684	0.0794378	4.72062	2.35122e-06	2.16015e-05
CCNA1	236.365	0.374199	1.29612	0.115635	3.23603	0.00121205	0.00594199
POT1-AS1	166.477	0.373902	1.29585	0.138983	2.69027	0.00713936	0.0267289
P2RY6	901.671	0.373567	1.29555	0.0582203	6.41645	1.39491e-10	2.30385e-09
KCNB2	125.817	0.373436	1.29543	0.158228	2.36012	0.0182691	0.0583352
CDC42EP5	258.721	0.372433	1.29453	0.117561	3.168	0.00153491	0.00726452
AC254633.1	466.01	0.37238	1.29449	0.0825153	4.51286	6.39594e-06	5.42843e-05
AC105046.1	213.275	0.372027	1.29417	0.121164	3.07043	0.00213748	0.00970718
SLC18B1	1009.56	0.371954	1.2941	0.0558247	6.66289	2.68492e-11	4.76291e-10
AKAP7	210.262	0.370343	1.29266	0.127759	2.89876	0.00374647	0.0155542
NUDT11	343.057	0.370035	1.29238	0.0974317	3.79788	0.000145936	0.000930326
SLC6A15	2208.43	0.369754	1.29213	0.0387306	9.54681	1.33751e-21	5.16632e-20
CYTH4	121.17	0.369672	1.29206	0.159537	2.31716	0.0204951	0.06396
WNT7A	764.002	0.36768	1.29028	0.0638157	5.76159	8.33267e-09	1.11379e-07
DLG4	485.017	0.367394	1.29002	0.0799284	4.59654	4.29557e-06	3.76589e-05
FKBP9P1	3020.37	0.365913	1.2887	0.0336113	10.8866	1.33527e-27	7.46557e-26
FAM89A	469.36	0.365738	1.28854	0.0823192	4.44293	8.87426e-06	7.3116e-05
PPARG	484.824	0.365672	1.28848	0.0802589	4.55616	5.20975e-06	4.49329e-05
PPP2R2C	472.212	0.365175	1.28804	0.0882849	4.13633	3.52904e-05	0.000257797
ZNF365	360.603	0.364066	1.28705	0.0927568	3.92495	8.67479e-05	0.000579758
CYP11A1	131.446	0.363691	1.28671	0.158703	2.29164	0.0219265	0.0675228
UBASH3B	1256.42	0.363087	1.28618	0.0518985	6.99611	2.63172e-12	5.13096e-11
CYP1B1-AS1	155.571	0.361876	1.2851	0.144842	2.49842	0.0124749	0.0425187
KCNN4	745.062	0.360687	1.28404	0.0695304	5.18748	2.13161e-07	2.34347e-06
ANTXR2	916.408	0.360281	1.28368	0.0654418	5.50537	3.68392e-08	4.51658e-07
ICAM2	122.156	0.359661	1.28312	0.158897	2.26349	0.0236057	0.07168
PDLIM3	649.3	0.358565	1.28215	0.0683024	5.24967	1.52374e-07	1.70512e-06
MT-TF	108.477	0.3579	1.28156	0.169607	2.11017	0.0348439	0.098186
TSHZ2	720.686	0.355754	1.27965	0.0651865	5.45748	4.82948e-08	5.8071e-07
HOXA-AS2	587.772	0.355733	1.27964	0.0742408	4.79162	1.65443e-06	1.55988e-05
P3H3	879.814	0.354413	1.27847	0.0586948	6.03824	1.55802e-09	2.2705e-08
HID1	350.129	0.353983	1.27808	0.0955689	3.70396	0.00021226	0.00130507
HOXB6	134.927	0.353271	1.27745	0.151871	2.32613	0.0200118	0.0627291
DENND2A	119.132	0.353265	1.27745	0.157842	2.2381	0.0252149	0.0758928
IGFBP4	5889.24	0.353099	1.2773	0.0243082	14.5259	8.30502e-48	1.07509e-45
ZFAND4	279.066	0.353008	1.27722	0.106115	3.32665	0.000878979	0.0044867
PRKRA-AS1	163.301	0.351566	1.27595	0.134978	2.60463	0.00919734	0.0330062
MMP2	1004.25	0.350359	1.27488	0.0549376	6.37739	1.80126e-10	2.94451e-09
IL1B	8092.48	0.349855	1.27443	0.0229645	15.2346	2.08355e-52	3.25418e-50
AK7	151.84	0.34869	1.2734	0.148354	2.3504	0.0187534	0.0594855
GSDME	1794.38	0.34856	1.27329	0.0428395	8.13642	4.07153e-16	1.09558e-14
RND2	263.853	0.346808	1.27174	0.116233	2.98374	0.00284753	0.0123056
MYADM	1964.25	0.346287	1.27128	0.0410247	8.44093	3.14811e-17	9.06516e-16
PLAT	6870.75	0.344954	1.27011	0.0228706	15.0829	2.09915e-51	3.10956e-49
LYPD6	138.72	0.344827	1.27	0.149764	2.30246	0.0213091	0.0659658
PLCH1	120.317	0.343749	1.26905	0.156239	2.20015	0.0277964	0.082098
ATP2B2	146.355	0.342942	1.26834	0.148005	2.3171	0.020498	0.06396
GULP1	636.677	0.342183	1.26767	0.0781577	4.37811	1.19712e-05	9.63665e-05
SHISAL1	1288.07	0.340247	1.26597	0.0490753	6.93315	4.11562e-12	7.864e-11
ABLIM2	434.916	0.339651	1.26545	0.0840278	4.04212	5.29696e-05	0.000368939
LINC00511	4977.48	0.338889	1.26478	0.0261826	12.9433	2.56523e-38	2.27529e-36
HERC5	148.655	0.337404	1.26348	0.154224	2.18775	0.0286875	0.0841076
ASB2	404.207	0.337161	1.26327	0.0898629	3.75195	0.000175464	0.00110194
ENPP2	210.037	0.336867	1.26301	0.121481	2.773	0.00555426	0.0216696
PAQR8	970.446	0.336564	1.26275	0.0560025	6.0098	1.85752e-09	2.67175e-08
DAPP1	1950.6	0.336371	1.26258	0.0411534	8.17358	2.99359e-16	8.14676e-15
USP18	249.194	0.335779	1.26206	0.129809	2.58671	0.00968965	0.034446
EFNB3	830.338	0.334941	1.26133	0.0638361	5.24689	1.54686e-07	1.72703e-06
ELMOD1	167.366	0.334786	1.26119	0.146516	2.28497	0.0223143	0.0683948
ADAM12	1635.83	0.334193	1.26067	0.0438924	7.61391	2.65928e-14	6.17304e-13
C1R	13855.5	0.333672	1.26022	0.0177203	18.8299	4.29696e-79	1.31368e-76
GDPD1	365.912	0.332674	1.25935	0.0916116	3.63135	0.000281943	0.00166786
GNG4	1014.61	0.332266	1.25899	0.0548643	6.05614	1.39424e-09	2.04845e-08
RTP4	194.219	0.332	1.25876	0.12468	2.66281	0.00774905	0.0286842
WIPF3	193.241	0.329809	1.25685	0.133177	2.47647	0.0132687	0.0447554
RBP1	9564.91	0.329292	1.2564	0.0217866	15.1145	1.30048e-51	1.94652e-49
STAT4	294.448	0.327983	1.25526	0.105481	3.10942	0.00187454	0.00863863
ZP3	385.63	0.327963	1.25524	0.0921062	3.5607	0.000369863	0.00211989
EPM2A	243.94	0.327919	1.2552	0.111615	2.93795	0.0033039	0.0139711
FAM174A	553.217	0.326008	1.25354	0.0768121	4.24422	2.19353e-05	0.000168821
SOX2-OT	356.113	0.325516	1.25311	0.0934549	3.48314	0.000495576	0.0027441
DHRS4	550.149	0.325413	1.25302	0.088254	3.68723	0.000226712	0.00138152
GSEC	229.402	0.324282	1.25204	0.122527	2.64662	0.00813	0.0298849
BIN1	1716.63	0.324221	1.25199	0.0435428	7.44603	9.61918e-14	2.1102e-12
ENPP1	237.922	0.323911	1.25172	0.116347	2.78401	0.00536916	0.0210733
IRAK3	231.742	0.323741	1.25157	0.116449	2.7801	0.00543414	0.0212758
PID1	138.086	0.323564	1.25142	0.147397	2.19518	0.0281506	0.0829759
CAVIN3	490.11	0.323521	1.25138	0.0775579	4.17135	3.02806e-05	0.000224743
SPA17	796.26	0.322472	1.25047	0.0621743	5.18658	2.14191e-07	2.35299e-06
EMP3	211.109	0.322304	1.25033	0.123093	2.61838	0.00883471	0.0319441
NKX1-2	347.391	0.322227	1.25026	0.0945426	3.40828	0.000653748	0.00348173
FNDC4	715.739	0.321191	1.24936	0.0672217	4.77808	1.76974e-06	1.66206e-05
UNC13D	1398.59	0.320931	1.24914	0.048246	6.65197	2.892e-11	5.10506e-10
PTGS2	560.907	0.320242	1.24854	0.0780594	4.10254	4.08644e-05	0.000294769
DAB2	769.034	0.320209	1.24851	0.0643097	4.97916	6.38606e-07	6.48032e-06
SPATA13	272.746	0.319608	1.24799	0.106158	3.01069	0.00260655	0.0114642
AFAP1L1	524.294	0.318371	1.24692	0.0756629	4.20775	2.57922e-05	0.000194443
SNAI1	286.909	0.317851	1.24647	0.107234	2.96407	0.00303595	0.0130025
STEAP1	1790.96	0.317638	1.24629	0.0431011	7.3696	1.71139e-13	3.67029e-12
CASC2	149.218	0.317247	1.24595	0.144026	2.2027	0.027616	0.081643
PYROXD1	882.018	0.315373	1.24433	0.0591877	5.32834	9.91124e-08	1.14023e-06
TUBA1A	1280.97	0.315098	1.2441	0.0492612	6.39648	1.58996e-10	2.608e-09
KRT6C	178.244	0.314538	1.24361	0.140986	2.23098	0.0256825	0.0771066
DSEL	1357.37	0.314386	1.24348	0.0496656	6.33005	2.45078e-10	3.92152e-09
SAMD9L	2464.77	0.314014	1.24316	0.0357451	8.78482	1.56619e-18	5.00103e-17
ATP2A3	247.662	0.311768	1.24123	0.114254	2.72874	0.00635775	0.0242577
ADAM23	1210.16	0.311711	1.24118	0.0522679	5.96372	2.46562e-09	3.4905e-08
FSD1	212.851	0.311498	1.241	0.124942	2.49314	0.0126619	0.0430422
IL22RA1	586.72	0.311488	1.24099	0.0748247	4.1629	3.14237e-05	0.000232506
GPC3	213.396	0.311449	1.24095	0.127937	2.43439	0.014917	0.0495132
TMEM200B	532.121	0.311204	1.24074	0.0752154	4.1375	3.5111e-05	0.000256617
C1S	18637.1	0.31096	1.24053	0.015512	20.0464	2.16973e-89	7.6041e-87
CXCL6	412.277	0.310555	1.24018	0.0863511	3.59642	0.000322624	0.00187988
NPM2	170.867	0.310342	1.24	0.137189	2.26215	0.0236884	0.0719007
BGN	985.753	0.310014	1.23972	0.0558917	5.54668	2.91139e-08	3.64088e-07
GPRC5C	475.348	0.309656	1.23941	0.0837989	3.69523	0.000219685	0.00134497
AP002956.1	2814.56	0.309596	1.23936	0.0336093	9.21161	3.21259e-20	1.1483e-18
NDRG4	1223.19	0.309369	1.23917	0.0515116	6.00582	1.9037e-09	2.73269e-08
PKIG	1396.45	0.308339	1.23828	0.0489309	6.30152	2.94734e-10	4.6796e-09
ERFE	335.393	0.308026	1.23801	0.0962908	3.19891	0.00137946	0.00663592
KLK6	2298.55	0.307923	1.23792	0.0373775	8.23819	1.74842e-16	4.78536e-15
CSTA	4108.94	0.307153	1.23726	0.0311614	9.85683	6.40384e-23	2.70638e-21
C12orf73	205.018	0.305512	1.23586	0.121758	2.50918	0.0121012	0.0414994
TTC39A	395.421	0.30548	1.23583	0.0893713	3.4181	0.000630595	0.00337342
CLMP	514.917	0.305163	1.23556	0.0793575	3.84542	0.000120347	0.000781768
TWIST1	236.251	0.304802	1.23525	0.115589	2.63695	0.00836553	0.030563
RNF125	146.977	0.304548	1.23503	0.144651	2.1054	0.0352561	0.0989463
DMTN	768.239	0.30371	1.23431	0.0635165	4.78159	1.7391e-06	1.63434e-05
ZNF165	466.89	0.302946	1.23366	0.0820683	3.69139	0.000223032	0.00136141
AC015712.6	261.878	0.302839	1.23357	0.109238	2.77229	0.0055664	0.0217052
NAAA	412.938	0.301891	1.23276	0.0868139	3.47746	0.000506195	0.00279858
CYP2S1	1362.42	0.29985	1.23102	0.0473731	6.32954	2.45894e-10	3.9302e-09
PRSS22	3486.51	0.299656	1.23085	0.0313111	9.57026	1.0664e-21	4.17523e-20
CD93	154.765	0.299107	1.23038	0.142225	2.10306	0.0354608	0.0994604
GRK5	579.852	0.299013	1.2303	0.0721271	4.14563	3.38877e-05	0.000248181
ACTA2	565.1	0.298673	1.23001	0.0763794	3.91038	9.21492e-05	0.000613573
SLC44A4	698.84	0.297677	1.22916	0.0663097	4.4892	7.14927e-06	5.99695e-05
HDAC9	5195.47	0.297652	1.22914	0.0290228	10.2558	1.11441e-24	5.28482e-23
DZIP1	247.073	0.297412	1.22894	0.109226	2.72289	0.00647129	0.0246255
NQO2	1012.89	0.297371	1.2289	0.0555788	5.35044	8.77396e-08	1.01508e-06
DAAM2	892.577	0.296329	1.22802	0.058395	5.07456	3.88388e-07	4.1048e-06
URB1-AS1	203.901	0.296071	1.2278	0.125499	2.35914	0.0183172	0.0584368
PLTP	9892.35	0.294667	1.2266	0.0201788	14.6028	2.69604e-48	3.6205e-46
COL6A2	3022.02	0.294652	1.22659	0.0352323	8.36312	6.10813e-17	1.74142e-15
LINC01116	706.572	0.293157	1.22532	0.068827	4.25933	2.05043e-05	0.000158657
RNF208	269.369	0.2924	1.22468	0.107874	2.71056	0.00671699	0.0254325
CYP26B1	559.302	0.292104	1.22442	0.0841709	3.47037	0.00051975	0.00286361
MGLL	2035.93	0.291785	1.22415	0.0405848	7.18951	6.50244e-13	1.33286e-11
RDH10	16096.8	0.28988	1.22254	0.0164917	17.5773	3.67463e-69	9.42871e-67
AUNIP	481.209	0.289309	1.22206	0.0794373	3.64199	0.000270543	0.00161237
CAMK4	261.695	0.28913	1.2219	0.108846	2.65633	0.00789969	0.0291352
RASSF6	1309.27	0.288718	1.22155	0.0488237	5.91348	3.3496e-09	4.6458e-08
MEF2C	227.67	0.288483	1.22136	0.11531	2.50181	0.0123561	0.0422525
RAB36	637.278	0.288447	1.22133	0.0700333	4.11872	3.80988e-05	0.000276486
HLA-A	63704	0.288124	1.22105	0.0116433	24.7459	3.43484e-135	2.14588e-132
PLEKHG6	2217.71	0.288123	1.22105	0.037999	7.58237	3.3931e-14	7.81336e-13
ZNF204P	1245.03	0.287767	1.22075	0.0511228	5.62893	1.81329e-08	2.32636e-07
HAPLN3	354.229	0.287132	1.22021	0.095454	3.00807	0.00262911	0.0115352
GBP1	2883.45	0.286295	1.2195	0.033485	8.54994	1.23155e-17	3.6714e-16
SLC43A1	258.82	0.286204	1.21943	0.10996	2.60281	0.00924626	0.0331238
TMPRSS4	2167.18	0.285342	1.2187	0.0385247	7.40674	1.29443e-13	2.80379e-12
DNAJC12	570.093	0.28512	1.21851	0.0737902	3.86393	0.000111578	0.000728095
POC1B	1139.84	0.284847	1.21828	0.0526237	5.4129	6.20132e-08	7.3216e-07
MALL	187.893	0.284436	1.21793	0.128452	2.21434	0.0268056	0.0797773
MLLT11	1337.52	0.284008	1.21757	0.0506628	5.60585	2.07231e-08	2.63048e-07
COL12A1	1093.18	0.283717	1.21733	0.054348	5.22038	1.78558e-07	1.97513e-06
AL356599.1	235.643	0.283521	1.21716	0.120327	2.35625	0.0184603	0.058828
PGBD1	421.107	0.283299	1.21697	0.0894701	3.16641	0.00154333	0.00729959
MYOSLID	649.736	0.282937	1.21667	0.0750561	3.76968	0.000163458	0.00103332
SCN1A-AS1	344.806	0.282452	1.21626	0.0944456	2.99063	0.00278407	0.0120713
HOXC8	225.266	0.281529	1.21548	0.118256	2.38068	0.0172808	0.0557996
FGF5	234.818	0.280962	1.215	0.115095	2.44113	0.0146414	0.0487786
B3GALNT1	795.559	0.28048	1.2146	0.0630665	4.44737	8.69289e-06	7.17863e-05
GPR161	1741.44	0.279219	1.21354	0.0439129	6.35847	2.03776e-10	3.30481e-09
GSTA4	433.623	0.279189	1.21351	0.0854158	3.26858	0.00108087	0.00537779
NEK3	350.797	0.278767	1.21316	0.0961182	2.90025	0.00372862	0.0155025
TLE4	1226.17	0.278043	1.21255	0.0513827	5.41122	6.25985e-08	7.37277e-07
SNHG18	219.329	0.276959	1.21164	0.125048	2.21481	0.0267729	0.079714
LAMP3	2924.47	0.27679	1.2115	0.0345371	8.01427	1.10797e-15	2.86854e-14
RCN1P2	259.806	0.276462	1.21122	0.114946	2.40514	0.0161661	0.0528653
PHYH	816.488	0.276381	1.21115	0.0602724	4.58553	4.52831e-06	3.95065e-05
IL11	1283.15	0.27597	1.21081	0.04874	5.6621	1.49535e-08	1.93574e-07
WARS	24332.3	0.275635	1.21053	0.0144206	19.114	1.93159e-81	6.1678e-79
SHF	548.698	0.275618	1.21051	0.0744196	3.70357	0.000212589	0.00130654
NRIP3	807.642	0.274936	1.20994	0.0648693	4.2383	2.25217e-05	0.000173056
CRADD	456.383	0.274788	1.20982	0.0833525	3.2967	0.000978278	0.00492705
IL1A	4417.91	0.274435	1.20952	0.0289608	9.4761	2.63966e-21	1.00608e-19
STEAP2	3295	0.274288	1.2094	0.0348655	7.86704	3.63139e-15	9.09049e-14
ZNF274	2390.19	0.273976	1.20914	0.0366717	7.47105	7.95575e-14	1.7696e-12
OSBPL6	1241.7	0.273703	1.20891	0.0512186	5.34382	9.10062e-08	1.05203e-06
CPT1A	5699.15	0.273411	1.20866	0.0243132	11.2453	2.44131e-29	1.48014e-27
IL4R	2970.08	0.273405	1.20866	0.0340031	8.0406	8.93992e-16	2.33136e-14
ZBED2	678.984	0.273286	1.20856	0.069111	3.9543	7.67598e-05	0.000517579
TNNT1	4948.58	0.273109	1.20841	0.02776	9.8382	7.70805e-23	3.23851e-21
FYB1	6354.64	0.272285	1.20772	0.0234742	11.5993	4.15359e-31	2.80201e-29
KCNG1	3639.63	0.272252	1.20769	0.0307489	8.85402	8.44247e-19	2.74457e-17
IQCK	331.092	0.272072	1.20754	0.0960965	2.83124	0.00463686	0.0186474
ULBP2	932.105	0.271926	1.20742	0.0582736	4.66637	3.06566e-06	2.76525e-05
HLA-DMB	423.28	0.271271	1.20687	0.086245	3.14535	0.00165886	0.00776674
CXCL1	19394.5	0.271243	1.20685	0.0157111	17.2644	8.72005e-67	2.1237e-64
CALCRL	596.097	0.270838	1.20651	0.0757199	3.57684	0.000347778	0.00201095
AL365356.3	347.072	0.270404	1.20615	0.100214	2.69827	0.00697014	0.0262183
HBEGF	4360.39	0.269793	1.20563	0.0294339	9.16605	4.90679e-20	1.74076e-18
SSC4D	408.67	0.269758	1.20561	0.0853393	3.16101	0.00157223	0.00741431
NOD2	592.753	0.269651	1.20552	0.0742143	3.63341	0.0002797	0.00165664
SAMD9	31946.7	0.269629	1.2055	0.0137351	19.6306	8.46973e-86	2.83027e-83
EFCAB7	474.698	0.269481	1.20537	0.0786573	3.42601	0.000612508	0.00329507
TMEM140	390.116	0.269467	1.20536	0.0917812	2.93597	0.00332506	0.0140399
KRT15	24564.1	0.269356	1.20527	0.0179648	14.9936	8.08622e-51	1.17365e-48
PTPRH	912.405	0.269044	1.20501	0.0576429	4.66742	3.05011e-06	2.75468e-05
FKBP10	3135.25	0.268967	1.20494	0.0316934	8.48653	2.12908e-17	6.19286e-16
PLCXD2	468.347	0.267437	1.20367	0.0834075	3.20639	0.00134413	0.0064942
KIF7	311.795	0.266751	1.2031	0.0972977	2.7416	0.0061141	0.0234879
CFAP300	293.451	0.266312	1.20273	0.102288	2.60355	0.00922649	0.0330777
CALML3-AS1	1794.54	0.265269	1.20186	0.0423184	6.26841	3.64763e-10	5.73445e-09
CTH	1025.3	0.264282	1.20104	0.0556903	4.74557	2.0792e-06	1.925e-05
PSMB9	2886.45	0.263568	1.20044	0.0353003	7.46645	8.23846e-14	1.82401e-12
TRIM36	255.303	0.263342	1.20026	0.109015	2.41564	0.0157074	0.0515885
RPH3AL	236.764	0.262738	1.19975	0.111781	2.35046	0.0187502	0.0594855
HOXB3	515.665	0.262374	1.19945	0.0822903	3.1884	0.00143063	0.0068477
EIF4EBP1	4346.84	0.262345	1.19943	0.0289268	9.06927	1.19816e-19	4.11875e-18
CD274	241.204	0.262316	1.1994	0.111576	2.35101	0.0187225	0.0594855
RASSF1	443.637	0.261921	1.19907	0.0958859	2.73159	0.00630302	0.0240873
REM2	226.411	0.261395	1.19864	0.122108	2.14069	0.0322992	0.092507
ZC4H2	602.878	0.260472	1.19787	0.0707137	3.68348	0.000230072	0.00139725
GRIN2D	404.085	0.260436	1.19784	0.0855044	3.04588	0.00232002	0.0104241
HOXC4	271.104	0.260185	1.19763	0.105398	2.46859	0.0135646	0.0455608
PKN1	554.349	0.260176	1.19762	0.0738397	3.52352	0.000425856	0.00240154
APOL3	397.824	0.260026	1.1975	0.0882155	2.94763	0.00320222	0.0136052
ZNF140	1176.9	0.260022	1.1975	0.0515655	5.04256	4.59343e-07	4.79673e-06
SDCBP2-AS1	801.328	0.259979	1.19746	0.0661254	3.93161	8.43788e-05	0.000565503
BBS12	266.878	0.259864	1.19737	0.105313	2.46753	0.0136049	0.0456749
SLC43A2	910.481	0.259839	1.19734	0.0612467	4.2425	2.21048e-05	0.000170034
WIPI1	1034.25	0.259673	1.19721	0.0557632	4.65671	3.21304e-06	2.8819e-05
ECM1	591.774	0.259635	1.19718	0.0725007	3.58113	0.000342108	0.00198456
ZNF785	334.58	0.25963	1.19717	0.100324	2.58793	0.00965542	0.0343498
SLC39A8	1098.12	0.258634	1.19635	0.0581716	4.44605	8.74635e-06	7.21034e-05
AP005230.1	227.884	0.258291	1.19606	0.116476	2.21755	0.0265857	0.0792553
TRIB3	15503.1	0.258239	1.19602	0.0184006	14.0343	9.61983e-45	1.0884e-42
CFH	614.724	0.258175	1.19597	0.0722961	3.57109	0.000355505	0.0020515
C17orf100	301.34	0.258125	1.19592	0.108853	2.37131	0.0177252	0.0569527
STOM	6475.26	0.257548	1.19545	0.0235734	10.9254	8.71947e-28	4.95218e-26
BTN3A3	1765.99	0.257099	1.19507	0.0416562	6.17193	6.74629e-10	1.02471e-08
KIAA1549L	666.505	0.257038	1.19502	0.0676477	3.79966	0.000144895	0.000924098
PANX2	244.666	0.256425	1.19452	0.117098	2.18982	0.028537	0.0838031
ZC2HC1A	913.61	0.256135	1.19427	0.0598468	4.27985	1.87023e-05	0.000145971
HOXA5	302.737	0.256059	1.19421	0.101168	2.53101	0.0113733	0.039398
GPR157	733.151	0.255861	1.19405	0.0694696	3.68306	0.00023045	0.00139837
NES	2286.05	0.255706	1.19392	0.0382684	6.68192	2.3583e-11	4.22525e-10
KLF9	4520.91	0.254674	1.19307	0.0289552	8.79547	1.42448e-18	4.55864e-17
SLFN13	443.423	0.254644	1.19304	0.0891686	2.85576	0.00429343	0.0174792
SNTA1	1895.21	0.254321	1.19277	0.0435542	5.83917	5.24614e-09	7.20667e-08
DECR1	3468.11	0.254302	1.19276	0.0312435	8.13935	3.97401e-16	1.07134e-14
PRELID2	475.78	0.253934	1.19245	0.0810648	3.13248	0.00173334	0.00807078
PGM2L1	3196.21	0.25364	1.19221	0.0319545	7.93755	2.06221e-15	5.22609e-14
SLC38A5	2889.93	0.253287	1.19192	0.0331832	7.633	2.29345e-14	5.38473e-13
MSC-AS1	415.404	0.252932	1.19163	0.0874088	2.89366	0.00380775	0.015757
BBOF1	538.244	0.252817	1.19153	0.0780192	3.24045	0.00119341	0.00586262
CDKN1C	515.012	0.252731	1.19146	0.0771785	3.27463	0.00105801	0.00527865
S100A6	15739.1	0.251643	1.19056	0.0406587	6.18915	6.04907e-10	9.24672e-09
SRPX2	360.394	0.251573	1.1905	0.0916651	2.74448	0.00606065	0.0233223
EGFL7	460.866	0.250455	1.18958	0.080508	3.11094	0.00186495	0.00860824
INHBB	735.008	0.24999	1.1892	0.0707971	3.53108	0.000413866	0.0023422
SORBS2	602.739	0.249015	1.1884	0.07415	3.35826	0.000784352	0.00406285
BCHE	1223.02	0.248718	1.18815	0.0504386	4.93112	8.17608e-07	8.13025e-06
PLBD1	797.383	0.248665	1.18811	0.0625185	3.97746	6.96546e-05	0.00047502
RCN1	5040.43	0.248603	1.18806	0.027929	8.90125	5.52203e-19	1.83247e-17
GAREM2	477.544	0.248424	1.18791	0.0807347	3.07705	0.00209063	0.00952752
NRCAM	703.277	0.247621	1.18725	0.067653	3.66016	0.000252056	0.00151349
CDR2L	666.053	0.247489	1.18714	0.071373	3.46754	0.000525242	0.00288391
KLF4	7798.19	0.247182	1.18689	0.0217207	11.38	5.26013e-30	3.32964e-28
SOD2	19547.3	0.247	1.18674	0.0158941	15.5404	1.84771e-54	3.12351e-52
BLMH	2641.4	0.246364	1.18621	0.0348118	7.07702	1.47284e-12	2.93526e-11
HLA-B	88163.1	0.246219	1.18609	0.0107645	22.8733	8.56963e-116	4.24611e-113
CLUAP1	739.637	0.245763	1.18572	0.0656857	3.7415	0.000182926	0.00114331
PCDH9	871.271	0.245605	1.18559	0.0602002	4.0798	4.50742e-05	0.000321904
AP1S2	1374.62	0.245601	1.18559	0.0483716	5.07739	3.82655e-07	4.05186e-06
FKBP7	350.338	0.24527	1.18531	0.0939527	2.61057	0.00903908	0.0325481
APOL6	5340.5	0.245114	1.18519	0.0264162	9.27891	1.71228e-20	6.29253e-19
THBD	17967	0.245064	1.18515	0.0158258	15.4851	4.37689e-54	7.31296e-52
RARRES3	2061.39	0.244721	1.18486	0.039813	6.14675	7.90843e-10	1.19116e-08
COMMD3	487.644	0.244302	1.18452	0.0787716	3.10139	0.00192611	0.00883382
IFI16	16152.8	0.242762	1.18326	0.0191039	12.7074	5.37676e-37	4.54463e-35
ALX4	319.535	0.242603	1.18313	0.0972315	2.49511	0.0125917	0.0428542
LRRCC1	1709.96	0.24237	1.18293	0.0454893	5.32806	9.92691e-08	1.14112e-06
SIAE	1151.07	0.242333	1.1829	0.0537269	4.51046	6.46884e-06	5.48705e-05
TMEM98	1260.83	0.241875	1.18253	0.0498892	4.84825	1.24557e-06	1.20279e-05
SYK	3713.77	0.241821	1.18248	0.0303358	7.97148	1.5678e-15	3.98722e-14
TMTC2	1306.39	0.241252	1.18202	0.0493622	4.88739	1.02181e-06	1.00016e-05
TGFB1I1	343.222	0.241189	1.18197	0.0992364	2.43045	0.0150802	0.0499395
CNTN1	825.433	0.240884	1.18172	0.0606523	3.97156	7.14042e-05	0.000485339
RCSD1	1301.97	0.240779	1.18163	0.0502424	4.79234	1.64846e-06	1.55527e-05
CCNE1	666.33	0.240567	1.18146	0.0697111	3.45091	0.000558701	0.0030363
ASS1	28954.9	0.240499	1.1814	0.0144378	16.6577	2.66248e-62	5.79654e-60
KIF6	1517.3	0.240236	1.18119	0.048382	4.96541	6.85554e-07	6.92251e-06
XBP1	9950.06	0.240024	1.18101	0.0194351	12.35	4.87069e-35	3.90988e-33
EHF	12754.7	0.239578	1.18065	0.0177628	13.4877	1.84846e-41	1.81922e-39
RAB27A	1613.51	0.239454	1.18055	0.0440497	5.436	5.44913e-08	6.48167e-07
EFEMP2	380.969	0.239314	1.18043	0.0975514	2.45321	0.0141587	0.0474124
NCCRP1	1120.43	0.238916	1.18011	0.0524408	4.55591	5.21596e-06	4.49329e-05
AC006329.1	303.027	0.238672	1.17991	0.106832	2.23409	0.0254772	0.07657
GBP4	928.34	0.238559	1.17981	0.0586661	4.0664	4.77458e-05	0.000338294
LYN	4921.18	0.238339	1.17963	0.0269183	8.85417	8.43061e-19	2.74457e-17
LIPT2	319.469	0.237788	1.17918	0.0997512	2.38381	0.0171342	0.0554259
COL22A1	1916.2	0.237583	1.17902	0.041875	5.67362	1.39812e-08	1.81478e-07
PPT2	625.663	0.237501	1.17895	0.0763229	3.1118	0.00185952	0.00858871
PXK	1334.17	0.237438	1.1789	0.0487894	4.8666	1.13534e-06	1.10377e-05
LINC00623	299.192	0.237404	1.17887	0.106029	2.23904	0.0251531	0.0757387
HLA-J	359.335	0.237346	1.17882	0.0998447	2.37715	0.0174469	0.0562096
FAM107B	2053.54	0.237265	1.17876	0.0398192	5.95857	2.54458e-09	3.59166e-08
CDH5	302.667	0.237167	1.17868	0.103807	2.2847	0.0223304	0.0684075
RANGRF	1045.96	0.236829	1.1784	0.0549928	4.30655	1.65821e-05	0.000131205
PSMC3IP	399.557	0.236323	1.17799	0.0911889	2.59157	0.00955378	0.0340469
DNM1	5579.59	0.236183	1.17787	0.0257458	9.17364	4.57324e-20	1.62656e-18
PLCL2	411.911	0.235982	1.17771	0.0850211	2.77557	0.00551056	0.0215199
TLR3	995.281	0.235672	1.17746	0.0579203	4.06891	4.72342e-05	0.000335164
FADS2	610.1	0.235043	1.17694	0.076331	3.07925	0.0020752	0.00946621
ZNF517	362.529	0.234373	1.1764	0.0908176	2.58069	0.00986018	0.0349484
BRSK1	256.625	0.234012	1.1761	0.109696	2.13327	0.0329026	0.0939167
TMEM266	245.296	0.233978	1.17607	0.109353	2.13965	0.032383	0.0926732
GALNT14	2645.43	0.233477	1.17567	0.0342837	6.81016	9.74927e-12	1.80525e-10
PRDM1	4109.41	0.233344	1.17556	0.0293639	7.94665	1.91624e-15	4.86474e-14
EML1	929.517	0.233183	1.17543	0.0574049	4.06208	4.8638e-05	0.000343513
CGRRF1	806.538	0.233111	1.17537	0.0628894	3.70667	0.000209999	0.00129287
CRISPLD1	322.314	0.232679	1.17501	0.0962374	2.41776	0.0156165	0.0513487
ADGRV1	1251.8	0.232278	1.17469	0.0514366	4.51582	6.30712e-06	5.35621e-05
APOBEC3G	1487.82	0.231987	1.17445	0.0462511	5.01582	5.28078e-07	5.47076e-06
KLF11	1178.96	0.231776	1.17428	0.050651	4.57594	4.74092e-06	4.11864e-05
CSRP2	783.477	0.231674	1.1742	0.0628843	3.68414	0.000229476	0.001396
CTSL	4708.44	0.231594	1.17413	0.0264476	8.75671	2.01032e-18	6.33471e-17
IL18R1	625.076	0.231562	1.17411	0.0731309	3.16641	0.00154333	0.00729959
HLA-C	30580.4	0.231365	1.17395	0.0160278	14.4352	3.10603e-47	3.88092e-45
HOXB7	545.373	0.231308	1.1739	0.079885	2.89551	0.00378537	0.015693
NSMCE2	1532.02	0.231254	1.17386	0.049534	4.6686	3.0326e-06	2.74059e-05
FLNC	1252.52	0.23103	1.17367	0.0529935	4.35958	1.3031e-05	0.000104313
VWA5A	322.6	0.230964	1.17362	0.0991388	2.3297	0.0198219	0.0622288
TST	993.941	0.230379	1.17314	0.0580731	3.96706	7.27649e-05	0.000493654
IL15	318.522	0.229913	1.17276	0.0963785	2.38552	0.017055	0.0552443
ARHGEF40	2858.83	0.229853	1.17272	0.0343507	6.69136	2.211e-11	3.97621e-10
CPT1C	420.967	0.229686	1.17258	0.0868053	2.64599	0.00814532	0.0299182
STC2	5151.27	0.229265	1.17224	0.0275717	8.31524	9.1565e-17	2.5798e-15
IFITM10	320.97	0.229187	1.17217	0.097458	2.35165	0.0186904	0.0594296
FTH1	297185	0.228634	1.17172	0.00937677	24.383	2.58978e-131	1.43125e-128
UFL1	2419.28	0.228631	1.17172	0.035714	6.4017	1.53658e-10	2.52911e-09
GPX8	2691.03	0.228321	1.17147	0.0368265	6.19989	5.65009e-10	8.67374e-09
SPC25	804.16	0.228066	1.17126	0.0658159	3.46521	0.00052981	0.00290566
INHBA	16068.8	0.227995	1.17121	0.0160527	14.2029	8.7919e-46	1.05276e-43
ETV5	1051.04	0.227752	1.17101	0.056479	4.0325	5.51857e-05	0.000383445
CPVL	1108.24	0.22744	1.17076	0.0531816	4.27667	1.8971e-05	0.000147828
REEP4	3317.34	0.227434	1.17075	0.0317651	7.15986	8.07596e-13	1.64368e-11
KLC2	11274.7	0.227353	1.17068	0.0190248	11.9503	6.46863e-33	4.74223e-31
FAM81A	427.53	0.227279	1.17063	0.0918919	2.47333	0.0133861	0.0450666
HORMAD1	720.262	0.227053	1.17044	0.0645407	3.51797	0.000434856	0.00244462
RHCG	990.083	0.226991	1.17039	0.0586313	3.87149	0.000108171	0.000708439
BTN3A2	4777.01	0.226945	1.17035	0.0273987	8.28305	1.20061e-16	3.33687e-15
LYPD5	629.89	0.226698	1.17015	0.080696	2.80929	0.0049651	0.0197136
RAD54L	499.994	0.226543	1.17003	0.0841503	2.69213	0.00709981	0.0266155
STRIP2	1050.97	0.226531	1.17002	0.0562532	4.02699	5.64951e-05	0.000391974
ADAMTS7	623.655	0.226411	1.16992	0.0728037	3.10989	0.0018716	0.00863062
HOXA1	1186.11	0.226364	1.16988	0.0536311	4.22077	2.43472e-05	0.000185201
PTPN18	933.06	0.226291	1.16982	0.0631739	3.58202	0.000340942	0.00197939
MOSPD1	1767.42	0.226081	1.16965	0.0453103	4.98961	6.05019e-07	6.16562e-06
XDH	1375.93	0.225656	1.16931	0.0496665	4.54343	5.53462e-06	4.74221e-05
FAR2	280.348	0.225631	1.16929	0.104467	2.15983	0.0307855	0.0890232
PSMB8	4656.63	0.225469	1.16916	0.0268616	8.39373	4.70959e-17	1.34805e-15
WFDC21P	372.38	0.225419	1.16912	0.0945031	2.38531	0.0170648	0.0552634
UPP1	1977.38	0.22529	1.16901	0.0438519	5.13751	2.78399e-07	3.01228e-06
JHY	683.219	0.224665	1.16851	0.0675579	3.32551	0.000882554	0.00450175
KLK7	2783.45	0.224556	1.16842	0.0337294	6.65758	2.78382e-11	4.92619e-10
TUSC1	884.793	0.224527	1.16839	0.0581783	3.85928	0.00011372	0.000741401
C9orf72	540.291	0.224519	1.16839	0.0791778	2.83563	0.00457351	0.0184132
ZNF718	402.125	0.224375	1.16827	0.0891569	2.51663	0.0118484	0.0407297
RAD51	585.494	0.224248	1.16817	0.0735004	3.05098	0.00228093	0.010271
EBF4	1612.88	0.223658	1.16769	0.0442163	5.05828	4.2306e-07	4.43719e-06
YJU2	1434.32	0.223387	1.16747	0.0486259	4.594	4.34824e-06	3.80975e-05
FOLR1	383.095	0.223212	1.16733	0.0895773	2.49183	0.0127086	0.0431856
LMO4	3501.13	0.222941	1.16711	0.0303153	7.35409	1.92238e-13	4.11051e-12
CCDC68	641.671	0.222775	1.16698	0.0692484	3.21704	0.0012952	0.00628741
TIGD6	479.324	0.222739	1.16695	0.0828883	2.68721	0.0072051	0.0269399
PCTP	1943.84	0.222668	1.16689	0.0405172	5.49564	3.89301e-08	4.75669e-07
RAD51B	486.43	0.222522	1.16677	0.0852447	2.6104	0.00904373	0.0325525
PAK6	1079.71	0.222408	1.16668	0.0538885	4.12719	3.67219e-05	0.000267168
KLK8	992.615	0.222145	1.16647	0.0566399	3.92206	8.77942e-05	0.000586206
NAT14	1339.25	0.222094	1.16643	0.0507261	4.3783	1.19606e-05	9.63354e-05
MYRF	1410.33	0.221478	1.16593	0.0469705	4.71527	2.41393e-06	2.2121e-05
QPCT	2020.79	0.221472	1.16592	0.040065	5.52782	3.24237e-08	4.02329e-07
IFT22	1797.56	0.221225	1.16572	0.0415749	5.32113	1.03126e-07	1.18262e-06
ENTPD3	290.976	0.220901	1.16546	0.103109	2.1424	0.032161	0.0922951
ISOC1	832.396	0.220058	1.16478	0.0608943	3.61377	0.000301777	0.00177496
POLR3G	389.209	0.219603	1.16441	0.0881718	2.49063	0.0127517	0.043296
SLC3A2	67580.3	0.219198	1.16409	0.0115784	18.9316	6.26182e-80	1.956e-77
ZNF32	2469.71	0.219028	1.16395	0.0374274	5.85208	4.85452e-09	6.68788e-08
SQOR	947.616	0.21862	1.16362	0.057221	3.82063	0.000133111	0.000855783
ST6GAL1	564.62	0.218442	1.16348	0.0736272	2.96686	0.0030086	0.0129046
DGKG	506.697	0.217846	1.163	0.0791377	2.75275	0.00590967	0.0228146
PLSCR4	732.547	0.217718	1.16289	0.065181	3.3402	0.000837169	0.00429924
APOL1	2348.45	0.217657	1.16284	0.036592	5.9482	2.71103e-09	3.8079e-08
PCK2	8445.39	0.217614	1.16281	0.0207131	10.5061	8.09663e-26	4.11097e-24
MTSS1	3925.36	0.217457	1.16268	0.0289468	7.51231	5.80924e-14	1.31247e-12
DNAJC15	3613.85	0.217354	1.1626	0.0301918	7.1991	6.06123e-13	1.24776e-11
SGCB	4097.98	0.216747	1.16211	0.0282995	7.65904	1.8733e-14	4.4345e-13
AK1	622.179	0.215932	1.16145	0.0693595	3.11323	0.00185051	0.00854985
GPR85	375.099	0.215708	1.16127	0.0928082	2.32424	0.0201129	0.0629738
PRKRA	3125.16	0.215234	1.16089	0.0345713	6.22581	4.79087e-10	7.41012e-09
ZNF48	552.766	0.214939	1.16065	0.078289	2.74545	0.0060428	0.0232598
HCP5	3171.04	0.214723	1.16048	0.0319462	6.7214	1.79992e-11	3.25731e-10
PRXL2C	623.854	0.214491	1.16029	0.071092	3.01709	0.00255217	0.0112733
NFXL1	1088.42	0.214324	1.16016	0.0532645	4.02378	5.72725e-05	0.000397176
ZMYND15	296.701	0.214154	1.16002	0.100025	2.14101	0.0322735	0.0924692
TSPOAP1	448.622	0.21414	1.16001	0.087419	2.44958	0.0143023	0.0478262
PGF	459.087	0.214129	1.16	0.0812463	2.63556	0.00839997	0.0306421
ACP6	1058.73	0.213934	1.15985	0.0582292	3.674	0.000238779	0.00144103
APOBEC3B	1878.11	0.213837	1.15977	0.0415221	5.14996	2.60539e-07	2.82542e-06
KCNK6	2215.17	0.213781	1.15972	0.0381201	5.60808	2.04586e-08	2.6015e-07
VEPH1	405.438	0.213505	1.1595	0.0904333	2.36092	0.0182298	0.0582487
HLA-H	2951.92	0.213011	1.1591	0.0683124	3.11819	0.00181963	0.00841378
LTBP4	3669.28	0.212944	1.15905	0.0329882	6.45515	1.0811e-10	1.80841e-09
PHLDA1	12052.8	0.212663	1.15883	0.0194678	10.9238	8.86663e-28	5.01593e-26
GALNT6	5608.91	0.21224	1.15849	0.0261715	8.10958	5.07952e-16	1.36171e-14
RCBTB2	441.05	0.212003	1.15829	0.0840905	2.52112	0.0116981	0.0402687
ECE1	18209.3	0.211981	1.15828	0.0159826	13.2632	3.78357e-40	3.57672e-38
CHAC1	2998.5	0.211837	1.15816	0.033827	6.26235	3.79225e-10	5.94229e-09
POLR2I	1436.34	0.21182	1.15815	0.0491997	4.30531	1.66755e-05	0.000131871
2025-03-02	784.407	0.21135	1.15777	0.0672514	3.14269	0.00167405	0.00782756
HLA-F	3479.57	0.211234	1.15768	0.030668	6.88775	5.66825e-12	1.07592e-10
ARHGAP45	957.812	0.210893	1.1574	0.0559153	3.77165	0.00016217	0.00102698
MEX3A	2045.85	0.21068	1.15723	0.0409172	5.14895	2.61952e-07	2.8386e-06
B4GALT4	2128.32	0.210251	1.15689	0.0380564	5.52471	3.30037e-08	4.08819e-07
DNAJC10	10235.1	0.210141	1.1568	0.0206869	10.1582	3.04684e-24	1.41683e-22
PSMB8-AS1	541.632	0.209821	1.15654	0.0758628	2.76579	0.00567848	0.0220405
LIPH	330.463	0.20973	1.15647	0.0956835	2.19191	0.0283861	0.0834697
NET1	16917	0.209632	1.15639	0.016085	13.0327	7.96841e-39	7.20114e-37
C11orf1	629.365	0.209605	1.15637	0.0734205	2.85486	0.00430556	0.017521
NMB	1013.62	0.209529	1.15631	0.0589593	3.55378	0.000379731	0.00216953
C7orf31	794.365	0.20945	1.15625	0.0613968	3.41142	0.000646252	0.0034482
SH3BGRL2	2774.53	0.208926	1.15583	0.0344066	6.07226	1.26121e-09	1.86061e-08
PSMB10	937.875	0.208594	1.15556	0.0588392	3.54516	0.000392377	0.00223025
HOXA3	1144.85	0.208548	1.15552	0.0541232	3.85322	0.000116577	0.000758989
PIR	1359.86	0.208356	1.15537	0.04747	4.38921	1.13763e-05	9.19383e-05
AKR1B1	12294.9	0.208285	1.15531	0.0188679	11.0391	2.4741e-28	1.42772e-26
PSMG3-AS1	542.9	0.207957	1.15505	0.0742351	2.80133	0.00508919	0.0201451
IFIT3	1180.44	0.207634	1.15479	0.0532606	3.89845	9.68114e-05	0.000641644
RPS6KA2	2618.08	0.207248	1.15448	0.0358936	5.77394	7.74393e-09	1.03896e-07
LINC00865	690.173	0.207132	1.15439	0.0721189	2.8721	0.0040776	0.0167021
PRTFDC1	954.026	0.206851	1.15417	0.0572192	3.61507	0.000300269	0.00176754
LTBP1	1794.36	0.206787	1.15412	0.0429388	4.81586	1.46568e-06	1.40216e-05
CHRNA5	681.658	0.206527	1.15391	0.0689254	2.99638	0.00273205	0.0119141
GDF15	2424.46	0.206283	1.15371	0.0379022	5.44252	5.25319e-08	6.27979e-07
MACROD1	4143.61	0.206076	1.15355	0.0285495	7.21819	5.26825e-13	1.09235e-11
RMDN2	449.476	0.206053	1.15353	0.0824873	2.498	0.0124897	0.0425472
IMMP2L	428.466	0.206037	1.15351	0.0861656	2.39117	0.0167948	0.0545735
AGTRAP	3152.61	0.205808	1.15333	0.0336604	6.11424	9.70178e-10	1.44911e-08
NEDD9	3318.4	0.205666	1.15322	0.0315029	6.52847	6.64467e-11	1.13259e-09
AIF1L	2015	0.205149	1.15281	0.0397855	5.15637	2.51786e-07	2.73463e-06
ADCK1	834.147	0.204513	1.1523	0.060256	3.39407	0.00068862	0.00364327
CYP4V2	1455.02	0.204433	1.15223	0.0476761	4.28796	1.80325e-05	0.000141435
TCF4	1343.03	0.204341	1.15216	0.0491412	4.15824	3.20711e-05	0.000236444
TCTN1	1329.01	0.20431	1.15213	0.0482499	4.23441	2.29156e-05	0.000175519
CRABP2	8048.28	0.204277	1.15211	0.0224541	9.09752	9.24145e-20	3.19977e-18
DIAPH2	1860.07	0.204102	1.15197	0.0436686	4.67388	2.95566e-06	2.67611e-05
SLC37A1	912.466	0.204052	1.15193	0.0579045	3.52394	0.000425187	0.00239965
SH3TC1	1747.32	0.203539	1.15152	0.0437366	4.65373	3.25981e-06	2.9184e-05
DIMT1	1076.55	0.203505	1.15149	0.054014	3.76763	0.000164802	0.00104089
MORC4	3652.69	0.203317	1.15134	0.0302307	6.72552	1.74964e-11	3.17032e-10
LOXL1-AS1	380.364	0.203247	1.15129	0.0900867	2.25613	0.0240627	0.0728216
MVB12B	854.716	0.203022	1.15111	0.0608433	3.33679	0.000847516	0.00434772
SNHG8	1421.65	0.202955	1.15105	0.0554948	3.65719	0.000254999	0.00153053
SGPP2	2813.59	0.202649	1.15081	0.0355599	5.6988	1.20654e-08	1.5775e-07
NME6	1159.55	0.202618	1.15078	0.0523025	3.87396	0.00010708	0.000702891
EIF4E3	1580.18	0.202575	1.15075	0.0463334	4.37211	1.23053e-05	9.87242e-05
RYR1	965.609	0.202463	1.15066	0.0579847	3.49166	0.000480021	0.00267342
TAPBPL	599.044	0.202255	1.1505	0.0759625	2.66257	0.00775468	0.0286961
RPL22L1	1623.96	0.202239	1.15048	0.0491782	4.11236	3.91629e-05	0.000283492
ZNF561-AS1	358.964	0.202122	1.15039	0.0906754	2.22907	0.0258089	0.0774376
CORO2B	466.262	0.201955	1.15026	0.0827199	2.44143	0.0146293	0.0487497
AKR1B15	1113.98	0.20161	1.14998	0.0530537	3.80011	0.000144633	0.000922837
THEMIS2	827.581	0.201443	1.14985	0.0604236	3.33385	0.000856517	0.00438763
DNAJB2	6838.59	0.201253	1.1497	0.0228261	8.81682	1.1776e-18	3.80247e-17
AC087289.1	1049.66	0.201245	1.14969	0.0563777	3.56958	0.000357551	0.00206
USP13	1480.37	0.201222	1.14967	0.0453103	4.44098	8.95483e-06	7.36953e-05
RNF145	6005.69	0.201149	1.14961	0.0238045	8.45007	2.9113e-17	8.41701e-16
MID1IP1	2185.94	0.201074	1.14955	0.0385131	5.22094	1.78018e-07	1.97068e-06
SYT1	1087.73	0.200547	1.14913	0.0529752	3.78568	0.000153288	0.000974597
DUSP4	2331.48	0.20051	1.1491	0.0371723	5.39407	6.88777e-08	8.05294e-07
FZD10	996.75	0.200394	1.14901	0.0558778	3.58629	0.000335418	0.00194969
ETV7	849.168	0.200333	1.14896	0.0592896	3.37888	0.000727811	0.0038188
AGA	3277.44	0.200256	1.1489	0.0313801	6.38163	1.75218e-10	2.86754e-09
PITPNC1	399.779	0.199826	1.14856	0.0933203	2.1413	0.0322501	0.09244
COL6A1	6422.07	0.199816	1.14855	0.0233025	8.57489	9.91812e-18	2.9877e-16
ZNF268	838.539	0.199247	1.1481	0.0596143	3.34226	0.000830987	0.00427055
MT1F	571.686	0.199001	1.1479	0.0736076	2.70354	0.00686061	0.0258741
STAC	718.498	0.198725	1.14768	0.0671186	2.96081	0.00306835	0.0131061
MPND	1019.3	0.198539	1.14754	0.0554882	3.57805	0.000346173	0.0020049
KRT14	10282.6	0.198473	1.14748	0.0191444	10.3671	3.49858e-25	1.70411e-23
GNAL	1121.57	0.198194	1.14726	0.0523223	3.78795	0.000151895	0.000967028
IFNLR1	782.607	0.197971	1.14708	0.0617451	3.20626	0.0013447	0.0064948
SRR	639.189	0.197753	1.14691	0.0703582	2.81065	0.00494409	0.0196465
ZFP37	513.175	0.197252	1.14651	0.0771561	2.55653	0.0105723	0.0370184
SOX2	8582.58	0.197132	1.14642	0.0215159	9.16216	5.08705e-20	1.79597e-18
LINC00641	482.746	0.196946	1.14627	0.0829559	2.37411	0.0175913	0.0566113
UBXN10	407.293	0.196893	1.14623	0.0864113	2.27856	0.0226935	0.069276
MTHFD2	16485.7	0.196797	1.14615	0.016639	11.8274	2.81634e-32	2.0234e-30
MT-ND6	2219.91	0.196738	1.1461	0.0852027	2.30906	0.0209405	0.0650027
FERMT1	15860.1	0.196591	1.14599	0.0187225	10.5002	8.61635e-26	4.34415e-24
LARP6	2735.32	0.196455	1.14588	0.034288	5.72957	1.00686e-08	1.32852e-07
TMEM107	543.711	0.196149	1.14564	0.0788098	2.48889	0.0128142	0.043457
ABRAXAS1	910.334	0.19604	1.14555	0.0611989	3.20332	0.00135854	0.00654845
WDR25	540.136	0.19579	1.14535	0.0746948	2.6212	0.00876206	0.0317374
N4BP2L1	1020.75	0.195718	1.14529	0.0581369	3.36649	0.000761303	0.00396606
CASP1	923.99	0.195579	1.14518	0.061018	3.20526	0.00134939	0.00651495
TTC9	1334	0.195537	1.14515	0.0486903	4.01593	5.92118e-05	0.000408653
WFDC2	8856.94	0.195504	1.14512	0.0460887	4.24191	2.2163e-05	0.000170391
PRDX2	3984.35	0.195349	1.145	0.0287912	6.78504	1.16052e-11	2.13241e-10
TRIOBP	14953.2	0.195227	1.1449	0.0168492	11.5867	4.81358e-31	3.21704e-29
SPATA7	439.598	0.194788	1.14456	0.0847286	2.29897	0.0215069	0.0664586
ZNF614	962.657	0.194697	1.14448	0.0570862	3.41058	0.000648255	0.00345504
PDP1	19061.9	0.194646	1.14444	0.0165566	11.7564	6.5449e-32	4.65563e-30
CD74	4628.55	0.194587	1.1444	0.0281727	6.90692	4.95289e-12	9.42624e-11
POLR3K	601.955	0.194343	1.1442	0.0742327	2.61803	0.0088439	0.0319693
PSEN2	2080.42	0.194338	1.1442	0.0418659	4.64191	3.45195e-06	3.07699e-05
GTF2IRD2P1	396.56	0.194163	1.14406	0.0860837	2.25552	0.024101	0.0729222
GGH	4225.88	0.194084	1.144	0.0291816	6.65091	2.91291e-11	5.13565e-10
SESTD1	1376.98	0.19407	1.14399	0.0477942	4.06054	4.89598e-05	0.000345064
GSAP	951.994	0.193654	1.14366	0.0600301	3.22594	0.00125559	0.00613032
ROS1	1581.19	0.193534	1.14356	0.0453702	4.26565	1.99318e-05	0.000154727
TMEM117	819.03	0.193453	1.1435	0.0637687	3.03366	0.00241606	0.0107681
TMC4	3165.82	0.193022	1.14316	0.0346018	5.57839	2.42761e-08	3.05717e-07
DPH5	1196.12	0.192886	1.14305	0.0506126	3.81103	0.000138388	0.000888119
SOX4	22868	0.192857	1.14302	0.0164676	11.7113	1.11618e-31	7.8236e-30
MTMR6	1830.4	0.192741	1.14293	0.0433255	4.44867	8.64048e-06	7.15591e-05
COL8A2	1028.74	0.192574	1.1428	0.0542361	3.55066	0.000384265	0.00219194
RASA3	1868.88	0.192462	1.14271	0.0424871	4.5299	5.90125e-06	5.04132e-05
PREX1	1901.6	0.192053	1.14239	0.0410185	4.6821	2.83945e-06	2.57739e-05
HMMR	1596.48	0.191802	1.14219	0.0455588	4.20998	2.55393e-05	0.000192724
SLC6A9	6229.67	0.190751	1.14136	0.024033	7.93707	2.07008e-15	5.23679e-14
PLOD3	7319.73	0.190584	1.14123	0.0229245	8.31353	9.28927e-17	2.61208e-15
VSIG10	1099.39	0.190494	1.14115	0.052836	3.60539	0.000311686	0.00182577
ADM2	1155.46	0.189217	1.14014	0.0518752	3.64754	0.00026476	0.00158514
PIK3CD	1656.35	0.189028	1.14	0.0447663	4.22254	2.4156e-05	0.000184137
POP1	1662.1	0.189018	1.13999	0.0441264	4.28355	1.83932e-05	0.00014395
ULBP3	803.921	0.188585	1.13965	0.0678496	2.77945	0.00544509	0.0213073
TAP1	5801.04	0.188045	1.13922	0.0244386	7.69457	1.4197e-14	3.41133e-13
FAM161A	618.814	0.188012	1.13919	0.0743048	2.53028	0.011397	0.0394516
SLC7A5	288423	0.188004	1.13919	0.0134071	14.0227	1.13167e-44	1.26054e-42
CCDC33	921.155	0.187987	1.13917	0.0578426	3.24998	0.00115415	0.00568332
PSAT1	32396.4	0.187938	1.13913	0.0128987	14.5703	4.33797e-48	5.77151e-46
CALHM5	648.919	0.187816	1.13904	0.0712099	2.6375	0.00835189	0.0305287
CMTM3	1812.71	0.187675	1.13893	0.0418305	4.48656	7.23809e-06	6.06438e-05
TARSL2	833.583	0.18767	1.13892	0.0657497	2.8543	0.00431313	0.0175418
SEMA3B	758.359	0.187392	1.1387	0.0642053	2.91863	0.0035157	0.0147323
NOMO2	1413.4	0.187364	1.13868	0.0472034	3.9693	7.2084e-05	0.00048941
ULBP1	1162.67	0.187298	1.13863	0.053343	3.51119	0.000446103	0.00250155
MAOA	1592.48	0.187159	1.13852	0.0460306	4.06597	4.78324e-05	0.00033874
GLIPR2	750.14	0.187156	1.13852	0.0631555	2.96341	0.00304247	0.013015
TIMP1	807.056	0.187041	1.13843	0.0612127	3.05558	0.00224623	0.0101306
SATB1	1232.98	0.186928	1.13834	0.0540158	3.46062	0.000538926	0.00294478
PJA1	3664.86	0.186853	1.13828	0.0313658	5.95721	2.56578e-09	3.61803e-08
TNFAIP8	1925.18	0.186744	1.13819	0.0401764	4.64809	3.35016e-06	2.99182e-05
NDUFAF4	775.668	0.186205	1.13777	0.0641606	2.90218	0.0037058	0.0154255
MUC1	1600.32	0.186119	1.1377	0.0437436	4.25477	2.09262e-05	0.000161747
ITGA9	435.646	0.186073	1.13766	0.0848818	2.19214	0.0283694	0.0834473
TIMP3	11927	0.185872	1.1375	0.0199554	9.31435	1.22701e-20	4.55579e-19
PHGDH	15303.3	0.185829	1.13747	0.0177499	10.4693	1.19505e-25	5.98318e-24
ELK3	7091.09	0.18552	1.13723	0.0231473	8.01475	1.10361e-15	2.86241e-14
CARD10	5827.34	0.185226	1.13699	0.0262494	7.05636	1.70915e-12	3.3921e-11
PHF11	670.886	0.184954	1.13678	0.0710864	2.60182	0.00927318	0.0332037
TEX9	778.868	0.184685	1.13657	0.0661798	2.79066	0.00526009	0.0207255
UBE2L6	4007.66	0.184578	1.13648	0.0290814	6.34694	2.19636e-10	3.54601e-09
FKBP9	9695.11	0.184568	1.13648	0.0199433	9.25461	2.15023e-20	7.80219e-19
CTSS	1394.08	0.183994	1.13602	0.0505091	3.64279	0.000269702	0.00160936
PBK	1469.32	0.183551	1.13568	0.0474397	3.86915	0.000109216	0.000714303
SRRM3	728.141	0.183026	1.13526	0.0683598	2.67739	0.00741975	0.0276561
IFT57	3224.21	0.182994	1.13524	0.0324008	5.64781	1.62506e-08	2.09421e-07
SEMA7A	695.791	0.18264	1.13496	0.0677475	2.69589	0.00702018	0.026372
ZNF22	2131.1	0.182548	1.13489	0.0395067	4.62069	3.82472e-06	3.38616e-05
TBKBP1	449.63	0.182413	1.13478	0.0809112	2.25448	0.0241658	0.0731027
DRAM1	1902.67	0.182349	1.13473	0.0403675	4.51722	6.26554e-06	5.32404e-05
ARMC9	642.843	0.18227	1.13467	0.0678789	2.68522	0.00724815	0.0270657
ABLIM3	742.464	0.182217	1.13463	0.0654175	2.78545	0.0053454	0.0209958
LYPD6B	851.289	0.182152	1.13458	0.0637469	2.85743	0.00427086	0.0173995
KIFC3	3590.51	0.182115	1.13455	0.0305215	5.9668	2.41948e-09	3.42854e-08
BLVRB	2323.51	0.182027	1.13448	0.0382145	4.7633	1.90452e-06	1.78048e-05
ARHGAP22	777.678	0.18201	1.13446	0.0634185	2.86998	0.00410492	0.0167949
MT-RNR1	67067.9	0.181979	1.13444	0.015798	11.5192	1.05646e-30	6.96344e-29
SHMT2	15294	0.18164	1.13417	0.0164185	11.0632	1.8927e-28	1.11005e-26
TEX30	1158.03	0.181569	1.13412	0.0522375	3.47583	0.000509276	0.00281237
RNASET2	410.229	0.181527	1.13408	0.0859514	2.11198	0.0346884	0.0978864
APOBEC3F	1654.62	0.181136	1.13378	0.0429927	4.21317	2.51812e-05	0.000190637
AP002761.4	1966.53	0.181061	1.13372	0.039385	4.59721	4.28181e-06	3.75612e-05
TRIP6	6438.85	0.181025	1.13369	0.0248081	7.29702	2.9422e-13	6.20801e-12
ACADM	2548.88	0.181	1.13367	0.0359459	5.03534	4.76998e-07	4.97025e-06
LEPR	1437.52	0.180932	1.13362	0.0505739	3.57758	0.000346787	0.00200684
FSTL3	728.982	0.180862	1.13356	0.0656451	2.75515	0.0058665	0.0226723
VRK2	1782.45	0.180838	1.13354	0.0443937	4.07351	4.63095e-05	0.000328928
NCAPH	2199.42	0.180382	1.13318	0.0390264	4.62205	3.79973e-06	3.36819e-05
POLB	1238.54	0.18026	1.13309	0.0498842	3.61356	0.000302024	0.00177496
OSMR	15396.2	0.180238	1.13307	0.0174684	10.318	5.84421e-25	2.81797e-23
DISP1	542.734	0.179893	1.1328	0.0746398	2.41014	0.0159463	0.0522536
DYNLT3	2073.83	0.179842	1.13276	0.0403405	4.4581	8.26883e-06	6.88383e-05
FAM86C1	410.064	0.179789	1.13272	0.0848006	2.12014	0.0339945	0.0964967
MYL6B	2658.78	0.179682	1.13263	0.0362847	4.952	7.34558e-07	7.37072e-06
SMPDL3B	1232.17	0.179328	1.13236	0.0498403	3.59804	0.000320619	0.00186972
DSCC1	1026.39	0.178914	1.13203	0.0601409	2.97492	0.00293069	0.0126006
SERPINB6	5277.1	0.178895	1.13202	0.0270797	6.60623	3.94222e-11	6.87449e-10
GPSM1	953.796	0.17868	1.13185	0.0575451	3.10505	0.00190249	0.00874489
CLDND1	6470.83	0.178456	1.13167	0.0247165	7.22012	5.19418e-13	1.07854e-11
F8	947.082	0.178216	1.13148	0.0571272	3.11963	0.00181079	0.00837978
TGM1	818.948	0.178132	1.13142	0.060251	2.9565	0.00311156	0.0132671
FOXL1	457.158	0.178025	1.13133	0.0821129	2.16805	0.0301552	0.0876079
CTPS2	1070.43	0.17765	1.13104	0.0571992	3.1058	0.00189763	0.00872543
LRRC75B	549.545	0.177238	1.13072	0.075802	2.33817	0.0193782	0.0611029
PTER	910.39	0.17717	1.13066	0.0577674	3.06695	0.00216257	0.00980563
DLAT	3811.53	0.177117	1.13062	0.0300037	5.90316	3.56607e-09	4.94126e-08
NMNAT1	1042.85	0.177046	1.13057	0.0551636	3.20947	0.00132981	0.00644235
ELOVL4	1570.86	0.177039	1.13056	0.0475025	3.72693	0.000193825	0.00120098
IFIT5	2941.7	0.177025	1.13055	0.0340022	5.20629	1.92658e-07	2.12363e-06
TMCC3	949.466	0.176929	1.13047	0.0570597	3.10077	0.00193018	0.00884965
WWOX	1163.97	0.176773	1.13035	0.050711	3.48589	0.00049051	0.00272477
LONRF1	603.021	0.176528	1.13016	0.0737624	2.3932	0.016702	0.0543287
RNF41	4517.28	0.176503	1.13014	0.029502	5.98274	2.19413e-09	3.13083e-08
PRMT6	2254.52	0.176427	1.13008	0.038275	4.60946	4.03721e-06	3.56112e-05
SLC35C1	2448.93	0.176257	1.12995	0.0361225	4.87942	1.06397e-06	1.03789e-05
BTG3	1326.66	0.1757	1.12951	0.0483333	3.63519	0.00027778	0.00164856
ARHGEF37	3449.11	0.175613	1.12944	0.0311119	5.64458	1.65588e-08	2.1263e-07
THOC5	1053.27	0.175537	1.12938	0.0535621	3.27726	0.00104819	0.00523513
EIF1	42970.7	0.175264	1.12917	0.0124016	14.1324	2.39768e-45	2.80099e-43
TRIM55	670.928	0.175235	1.12915	0.0670984	2.61161	0.0090118	0.0324701
TSPAN2	2855.27	0.175176	1.1291	0.0368297	4.75638	1.97095e-06	1.83781e-05
MRPL1	1217.64	0.175065	1.12902	0.0517192	3.3849	0.000712029	0.00375317
RPS23	23069.8	0.175029	1.12899	0.0287444	6.08914	1.13518e-09	1.68159e-08
PRXL2B	2168.11	0.174733	1.12876	0.0382278	4.57083	4.85802e-06	4.21019e-05
CCDC125	735.721	0.174452	1.12854	0.0637997	2.73437	0.00624993	0.0239098
TMEM206	1502.14	0.174393	1.12849	0.0466645	3.73716	0.000186108	0.00115916
HMOX1	1435.02	0.174385	1.12848	0.0523549	3.33082	0.000865901	0.0044278
CREBL2	3771	0.174383	1.12848	0.0292739	5.95694	2.57e-09	3.62043e-08
RP9	612.411	0.174105	1.12826	0.0700968	2.48379	0.0129994	0.0439812
LY6E	14787.6	0.173991	1.12818	0.0175864	9.89353	4.44069e-23	1.89905e-21
IKBIP	1186.26	0.173934	1.12813	0.0533093	3.26274	0.00110339	0.00546524
C4orf33	469.305	0.173916	1.12812	0.0803748	2.16382	0.0304784	0.0883663
MAP2	2666.61	0.173814	1.12804	0.0341335	5.0922	3.53938e-07	3.77001e-06
CFAP36	1274.66	0.173684	1.12793	0.050156	3.46287	0.000534456	0.00292667
DDX60	1173.82	0.173598	1.12787	0.0551172	3.14962	0.00163484	0.00767179
HAX1	7072.04	0.17333	1.12766	0.0259062	6.69067	2.22148e-11	3.99006e-10
SMAGP	1055.95	0.173322	1.12765	0.0581769	2.97922	0.00288983	0.0124697
DPYD	3217.83	0.172915	1.12733	0.0313475	5.51607	3.46661e-08	4.26471e-07
FARS2	960.349	0.172905	1.12733	0.0571734	3.02421	0.0024928	0.0110465
STX4	1258.27	0.17282	1.12726	0.0516938	3.34314	0.000828372	0.00426321
COMMD10	1085.01	0.172799	1.12724	0.056207	3.07432	0.0021098	0.00960269
DHX32	4890.16	0.172694	1.12716	0.0280507	6.15648	7.43783e-10	1.12499e-08
EMB	2892.14	0.172542	1.12704	0.0334814	5.15337	2.55843e-07	2.77659e-06
FAM84B	11874.2	0.172444	1.12697	0.0179755	9.59326	8.53467e-22	3.35068e-20
TTC39B	1324.75	0.172374	1.12691	0.0475681	3.62373	0.000290386	0.00171569
ACBD5	1576.29	0.172307	1.12686	0.0461132	3.73661	0.000186517	0.0011607
IL32	3631.99	0.172287	1.12684	0.0311943	5.52304	3.33192e-08	4.12017e-07
SERPING1	1863	0.172073	1.12668	0.0444391	3.87212	0.000107894	0.000707587
WASHC3	762.826	0.172047	1.12666	0.0653457	2.63288	0.00846644	0.030822
TSHZ1	631.29	0.171733	1.12641	0.0691008	2.48525	0.0129459	0.0438106
H1F0	79416.4	0.171521	1.12625	0.015405	11.1341	8.56149e-29	5.08347e-27
FCGRT	2626.55	0.171423	1.12617	0.0350435	4.89171	9.99613e-07	9.79771e-06
KRT6A	117605	0.1707	1.1256	0.0125226	13.6313	2.60775e-42	2.62033e-40
NNT-AS1	2016.69	0.170362	1.12534	0.0402358	4.2341	2.29468e-05	0.000175665
GLMN	700.784	0.170312	1.1253	0.0658621	2.58589	0.0097129	0.034503
BIRC3	1684.27	0.170207	1.12522	0.0427003	3.9861	6.71692e-05	0.000459379
HAS3	1255.96	0.170146	1.12517	0.0499081	3.40919	0.000651563	0.00347138
RIN3	3639.79	0.170043	1.12509	0.0313043	5.43193	5.57468e-08	6.62004e-07
ARL10	1261.01	0.169976	1.12504	0.050611	3.35847	0.000783743	0.00406116
SRSF6	21341.4	0.168961	1.12425	0.0154483	10.9372	7.65097e-28	4.36257e-26
CRYZ	1326.91	0.168885	1.12419	0.0499716	3.37963	0.000725843	0.003812
LINC00467	836.404	0.168874	1.12418	0.0595468	2.83599	0.00456845	0.018398
PRDX5	27648	0.168871	1.12418	0.0161549	10.4533	1.41554e-25	7.03805e-24
RIOX2	5089.06	0.168871	1.12418	0.0262177	6.44111	1.18601e-10	1.97471e-09
UBALD2	2993.06	0.168861	1.12417	0.0351543	4.80341	1.55982e-06	1.48137e-05
ENDOV	765.937	0.168811	1.12413	0.0635985	2.65432	0.00794688	0.0292716
PLAU	16328.6	0.168775	1.1241	0.0161943	10.4219	1.97004e-25	9.76122e-24
GTF3C6	1939.68	0.168481	1.12387	0.0404964	4.16039	3.17711e-05	0.000234593
ANKRD6	650.278	0.168414	1.12382	0.0742213	2.26908	0.0232635	0.0707607
ZNF195	1594.62	0.168174	1.12364	0.0484741	3.46936	0.000521709	0.00286966
UXT	1240.64	0.168141	1.12361	0.0503042	3.34248	0.000830338	0.00427027
RFC3	2066.33	0.168064	1.12355	0.0395611	4.24822	2.15475e-05	0.000166192
DPY19L3	1282.91	0.167755	1.12331	0.0493746	3.3976	0.000679795	0.00359911
RPL28	35744.7	0.167612	1.1232	0.0161849	10.3561	3.92808e-25	1.90684e-23
USP28	2623.67	0.167502	1.12311	0.0355934	4.70599	2.52642e-06	2.3049e-05
FLOT1	8049.61	0.167197	1.12287	0.0219223	7.6268	2.40658e-14	5.61366e-13
CDK20	603.501	0.16709	1.12279	0.071842	2.3258	0.0200294	0.0627705
AC090204.1	596.907	0.167045	1.12276	0.0719169	2.32275	0.0201926	0.0631569
CRYL1	728.21	0.166968	1.1227	0.0647522	2.57858	0.00992081	0.0351027
CALR	81264.8	0.16695	1.12268	0.0114041	14.6395	1.57128e-48	2.12998e-46
RBM38	3092.24	0.166709	1.12249	0.032736	5.09252	3.5333e-07	3.76632e-06
WDR54	914.588	0.166613	1.12242	0.0572821	2.90864	0.00363	0.015167
LPAR3	2262.07	0.166466	1.12231	0.0388449	4.2854	1.8241e-05	0.000142914
GNA15	2104	0.166047	1.12198	0.0394269	4.2115	2.5368e-05	0.000191849
FBXL17	1636.76	0.165957	1.12191	0.0455659	3.64213	0.000270395	0.00161216
NEDD1	3055.92	0.165943	1.1219	0.0342042	4.85154	1.22507e-06	1.1846e-05
RFC2	3934.76	0.165868	1.12184	0.0288968	5.74002	9.46672e-09	1.25371e-07
DIAPH3	1459.74	0.165818	1.1218	0.04561	3.63556	0.000277377	0.00164696
SORBS3	2273.92	0.165771	1.12177	0.039597	4.18646	2.83336e-05	0.000211604
CENPQ	848.962	0.165543	1.12159	0.0606088	2.73133	0.00630792	0.0240996
ITFG1	5897.73	0.165529	1.12158	0.0249272	6.64051	3.12608e-11	5.49801e-10
GAA	4745.75	0.165269	1.12138	0.026786	6.16997	6.83014e-10	1.03635e-08
UXS1	3857.31	0.165212	1.12133	0.0296066	5.58025	2.40176e-08	3.02727e-07
NFU1	1201.19	0.165104	1.12125	0.0522601	3.15928	0.00158161	0.00744873
P2RX4	685.632	0.164736	1.12096	0.0689471	2.38932	0.0168798	0.0547805
TRIM65	1267.69	0.164572	1.12083	0.0491459	3.34865	0.000812052	0.00418671
ALDH1L2	7696.95	0.164531	1.1208	0.0216206	7.6099	2.74314e-14	6.35746e-13
SDCBP	10850.4	0.164308	1.12063	0.0185065	8.87841	6.782e-19	2.23511e-17
MRPL15	3192.7	0.164302	1.12062	0.0323779	5.0745	3.88512e-07	4.1048e-06
FBXO17	1353.23	0.16429	1.12061	0.0487162	3.37238	0.000745214	0.00389665
ADA	2946.6	0.163648	1.12012	0.0327453	4.99762	5.80436e-07	5.94461e-06
OPLAH	2169.69	0.163633	1.1201	0.0387649	4.22118	2.43028e-05	0.000184961
2025-09-06	2493.72	0.163451	1.11996	0.0372157	4.39199	1.12316e-05	9.0922e-05
RPS12	26003.7	0.163192	1.11976	0.031193	5.23171	1.67952e-07	1.865e-06
NUCB1	21490.3	0.163007	1.11962	0.0146341	11.1388	8.11698e-29	4.83954e-27
GBP2	3265.13	0.162804	1.11946	0.0320446	5.08054	3.76355e-07	3.99692e-06
CREB5	685.518	0.162716	1.11939	0.0668571	2.43378	0.0149419	0.0495729
RPL10	39019.2	0.16256	1.11927	0.0132228	12.2939	9.77043e-35	7.71381e-33
NOD1	819.865	0.162316	1.11908	0.0609821	2.66171	0.00777458	0.0287549
TEAD2	4913.48	0.162288	1.11906	0.0259473	6.25454	3.98696e-10	6.23379e-09
FHL3	895.285	0.161999	1.11884	0.0607671	2.66589	0.00767843	0.0284653
MRPS18C	779.033	0.161949	1.1188	0.0638875	2.53492	0.0112474	0.0390373
A4GALT	2450.1	0.161929	1.11878	0.0366118	4.42287	9.73995e-06	7.96094e-05
TSPAN6	3727.33	0.16191	1.11877	0.0303955	5.32678	9.99699e-08	1.14734e-06
PTGES	5358.63	0.161713	1.11861	0.0258005	6.2678	3.66182e-10	5.75046e-09
TPT1	192738	0.161679	1.11859	0.0104422	15.4833	4.49859e-54	7.42992e-52
FXYD5	11957.1	0.161643	1.11856	0.0193588	8.34982	6.83672e-17	1.93761e-15
ANKRD33B	636.552	0.161642	1.11856	0.0695752	2.32327	0.0201649	0.0630849
HLA-E	19812.5	0.161497	1.11845	0.0162471	9.94004	2.78717e-23	1.20629e-21
KLK10	19850.9	0.161496	1.11845	0.0182627	8.84295	9.32281e-19	3.02392e-17
NDC80	1455.79	0.161484	1.11844	0.0479594	3.3671	0.000759641	0.00396055
H2AFY2	3116.75	0.161298	1.11829	0.0322225	5.00576	5.56423e-07	5.73547e-06
SELENBP1	1290.73	0.161079	1.11812	0.0488107	3.30007	0.000966617	0.00487687
CCDC167	1047.43	0.160888	1.11798	0.0540626	2.97596	0.0029207	0.0125727
PSTPIP2	2741.04	0.160873	1.11796	0.0338858	4.74752	2.05929e-06	1.90903e-05
RTL6	3859.13	0.160779	1.11789	0.0295297	5.44464	5.19091e-08	6.21568e-07
PDCL3	1312.78	0.160769	1.11788	0.054718	2.93814	0.0033019	0.0139668
DTD2	2258.75	0.160731	1.11785	0.0388813	4.13387	3.56698e-05	0.000260172
TP53TG1	1996.12	0.160556	1.11772	0.0413988	3.87829	0.000105194	0.000690827
B3GNT3	1157.51	0.160398	1.1176	0.0525762	3.05077	0.00228258	0.010272
CGNL1	1160.99	0.160233	1.11747	0.0534691	2.99674	0.00272881	0.0119071
MTHFD1L	2533.47	0.160073	1.11734	0.0365741	4.37668	1.205e-05	9.68921e-05
ARL4A	870.235	0.16001	1.11729	0.0602618	2.65525	0.00792498	0.0292134
ACOT9	2874.05	0.159986	1.11728	0.0344887	4.6388	3.50441e-06	3.11988e-05
FAS	769.536	0.159924	1.11723	0.0631316	2.53319	0.0113031	0.0391831
PRKACB	3400.21	0.159912	1.11722	0.0313776	5.09638	3.46215e-07	3.70147e-06
PACSIN3	4705.22	0.159859	1.11718	0.0270169	5.91701	3.27847e-09	4.55153e-08
AMPD3	802.84	0.159836	1.11716	0.0635362	2.51567	0.0118806	0.0408306
ZNF581	1112.29	0.159603	1.11698	0.0573	2.78538	0.00534647	0.0209958
CTSO	2451.33	0.159458	1.11687	0.0392098	4.06681	4.76621e-05	0.000337867
ETNK2	2875.28	0.159449	1.11686	0.0342805	4.65131	3.29829e-06	2.94917e-05
BCAS3	2337.77	0.159345	1.11678	0.0380387	4.18902	2.80166e-05	0.000209454
IKBKE	1504.76	0.159276	1.11673	0.0466959	3.41092	0.000647441	0.00345326
SMIM26	1543.34	0.15923	1.11669	0.0453131	3.51401	0.000441403	0.00247755
OLFM2	1365.07	0.15907	1.11657	0.04823	3.29815	0.000973257	0.00490692
REPIN1	2571.12	0.158965	1.11649	0.0356861	4.45453	8.40769e-06	6.98324e-05
EIF3C	756.153	0.158932	1.11646	0.0674431	2.35654	0.0184461	0.0587961
BORCS7	1118.52	0.158871	1.11641	0.052377	3.03322	0.00241963	0.010774
FAM129A	9500.27	0.158552	1.11617	0.0220047	7.20537	5.78878e-13	1.19338e-11
NRP2	2027.62	0.158445	1.11608	0.041247	3.84136	0.000122354	0.000793593
FADS1	4083.88	0.158423	1.11607	0.0291167	5.44098	5.29888e-08	6.32389e-07
TMEM268	2011.65	0.158363	1.11602	0.0398643	3.97255	7.11082e-05	0.000484014
FAM169A	746.779	0.157974	1.11572	0.0634867	2.48831	0.0128353	0.0435182
WSB2	3943.62	0.157782	1.11557	0.0316428	4.98634	6.15337e-07	6.25745e-06
RAC2	2639.57	0.157636	1.11546	0.0343477	4.58942	4.44486e-06	3.88256e-05
TMEM154	1874.26	0.157596	1.11543	0.0447796	3.51938	0.000432561	0.00243457
BCAT1	10098.1	0.157328	1.11522	0.0193868	8.1152	4.8497e-16	1.30253e-14
TRIM22	1498.56	0.157256	1.11516	0.0457245	3.43921	0.000583406	0.00315505
SKAP2	6275.69	0.157236	1.11515	0.0233425	6.73603	1.62774e-11	2.95689e-10
LRRC61	819.545	0.15723	1.11514	0.0610846	2.57397	0.0100538	0.0354773
CXCL8	21213.7	0.157104	1.11505	0.0164685	9.53965	1.43316e-21	5.52095e-20
LINC01184	1436.94	0.157053	1.11501	0.048125	3.26344	0.00110068	0.00545371
DTX3	1309.23	0.157008	1.11497	0.0498759	3.14797	0.00164408	0.00770507
C8orf37	688.134	0.156872	1.11487	0.0669955	2.34153	0.0192049	0.0606496
SLFN11	2858.53	0.156862	1.11486	0.0330268	4.74954	2.03882e-06	1.89372e-05
SLC1A4	4570.84	0.15678	1.1148	0.0295126	5.31232	1.08238e-07	1.23337e-06
LPIN2	1269.84	0.156549	1.11462	0.0500946	3.12507	0.00177765	0.00825032
PARVB	1133.99	0.156502	1.11458	0.0540817	2.89381	0.00380604	0.015757
MAGED1	4120.05	0.156307	1.11443	0.0284787	5.48855	4.05251e-08	4.93061e-07
MARS	16703.3	0.15626	1.11439	0.0170981	9.13902	6.30215e-20	2.20867e-18
PMM1	914.751	0.156109	1.11428	0.05943	2.62678	0.00861978	0.0313009
CCDC69	1613.37	0.15602	1.11421	0.0461464	3.38097	0.000722308	0.0037976
MAGEE1	543.89	0.155984	1.11418	0.0740705	2.10589	0.0352141	0.0988805
CASP4	2607.93	0.155942	1.11415	0.0362008	4.30769	1.64968e-05	0.000130602
FKBP4	8176.22	0.155926	1.11414	0.0207271	7.52278	5.36223e-14	1.22108e-12
MCTS1	2781.32	0.155599	1.11388	0.0345016	4.50991	6.48547e-06	5.49792e-05
PRR14	1100.5	0.155564	1.11386	0.0535234	2.90646	0.00365541	0.0152599
STX8	1886.04	0.155496	1.1138	0.0430559	3.61148	0.000304454	0.00178778
STAU2	4743.68	0.155271	1.11363	0.0269592	5.75947	8.43792e-09	1.12472e-07
ZNHIT6	3194.46	0.155181	1.11356	0.0368384	4.21248	2.52586e-05	0.000191122
SNAPC5	1050.5	0.155128	1.11352	0.0536	2.89419	0.00380142	0.0157505
TUBBP5	837.619	0.154784	1.11326	0.0620554	2.49429	0.0126209	0.0429433
RASSF5	1940.88	0.154635	1.11314	0.042935	3.60161	0.000316253	0.001848
HSPA5	91972.4	0.154546	1.11307	0.010221	15.1204	1.18765e-51	1.81546e-49
SLC7A11	10870.8	0.15452	1.11305	0.0189744	8.14362	3.83627e-16	1.03615e-14
TXNDC15	1277.11	0.154504	1.11304	0.0493476	3.13094	0.00174247	0.00810537
PIP4P2	785.927	0.154407	1.11296	0.0619857	2.49101	0.012738	0.0432599
CMAS	2991.2	0.154382	1.11294	0.0336933	4.58198	4.60585e-06	4.00857e-05
LINC00963	6645.73	0.154284	1.11287	0.022808	6.76446	1.33803e-11	2.44297e-10
RFX5	3666.01	0.154128	1.11275	0.0362816	4.2481	2.15595e-05	0.000166196
ODF2L	1451.54	0.154069	1.1127	0.0455251	3.38425	0.000713724	0.00375876
BTN2A2	933.66	0.153765	1.11247	0.0597126	2.57508	0.0100216	0.0353895
SH2B3	1333.66	0.153615	1.11235	0.0499246	3.07694	0.00209138	0.0095279
PGM1	4927.45	0.153569	1.11232	0.0259397	5.92022	3.21519e-09	4.46799e-08
LINC00909	818.697	0.153383	1.11217	0.0635346	2.41417	0.0157713	0.0517628
KRTCAP3	1062.76	0.153355	1.11215	0.0544209	2.81795	0.00483311	0.0193034
FTSJ1	2728.65	0.153299	1.11211	0.0360898	4.24771	2.1597e-05	0.000166395
CMSS1	3348.35	0.153129	1.11198	0.0311782	4.91141	9.04239e-07	8.92377e-06
KCNS3	832.015	0.152962	1.11185	0.0605017	2.52822	0.0114642	0.0396173
TTC26	1341.72	0.152942	1.11183	0.0508274	3.00905	0.00262063	0.011505
CCDC113	1728.84	0.152844	1.11176	0.0426499	3.5837	0.000338758	0.00196751
ADGRE5	1147.46	0.152839	1.11176	0.0527047	2.89992	0.00373261	0.0155109
DIS3L	1417.54	0.152353	1.11138	0.0488327	3.1199	0.00180914	0.00837485
DUS3L	952.388	0.152234	1.11129	0.0569122	2.67489	0.00747543	0.027842
LINC00662	869.617	0.152109	1.11119	0.0600678	2.53229	0.0113319	0.0392641
AVEN	726.147	0.152093	1.11118	0.0683649	2.22472	0.0261001	0.0781153
NKX3-1	1489.24	0.151999	1.11111	0.0450733	3.37227	0.000745514	0.0038968
VPS33A	1216.79	0.151886	1.11102	0.0537755	2.82444	0.00473629	0.0189994
HOXA10	1221.39	0.151832	1.11098	0.0547573	2.77281	0.0055574	0.021676
TRPV4	1236.28	0.151738	1.11091	0.0496278	3.05752	0.00223175	0.0100838
SMYD2	1873.42	0.15173	1.1109	0.0412352	3.67962	0.000233585	0.00141381
CMPK1	12361	0.151654	1.11084	0.0197761	7.66857	1.73921e-14	4.12388e-13
QRSL1	1671.4	0.151464	1.1107	0.046206	3.278	0.00104544	0.00522384
HSPA13	4818.39	0.151384	1.11063	0.0263935	5.73563	9.71484e-09	1.2842e-07
EPRS	28929	0.151277	1.11055	0.0138763	10.9018	1.1304e-27	6.36968e-26
SHLD2	1512.54	0.151232	1.11052	0.0452126	3.3449	0.000823108	0.00423915
PSPH	29777.6	0.151109	1.11042	0.0139903	10.801	3.40569e-27	1.83971e-25
MXI1	3831.92	0.151079	1.1104	0.030753	4.91265	8.98547e-07	8.87369e-06
DLX4	629.277	0.151063	1.11039	0.0699109	2.16079	0.0307113	0.0888615
TNFRSF10A	1164.35	0.150935	1.11029	0.0521325	2.89523	0.00378886	0.0157029
RPLP1	47713.9	0.15085	1.11022	0.011626	12.9752	1.69252e-38	1.51055e-36
KIF21B	1473.72	0.150747	1.11014	0.0457558	3.29461	0.000985587	0.00496039
HRK	893.507	0.150711	1.11012	0.0608061	2.47855	0.0131919	0.0445486
TAF7	5516.81	0.150624	1.11005	0.0254114	5.92743	3.07707e-09	4.28434e-08
CCDC43	1715.38	0.150531	1.10998	0.0445125	3.38177	0.000720199	0.0037879
MRPS10	5414.6	0.150238	1.10975	0.0256822	5.84988	4.91919e-09	6.77048e-08
ERO1B	1447.16	0.150173	1.1097	0.0495019	3.03369	0.00241585	0.0107681
C15orf39	5156.6	0.150136	1.10967	0.0287543	5.22133	1.77641e-07	1.96802e-06
SUPT3H	703.161	0.149989	1.10956	0.0664083	2.25858	0.0239094	0.0724529
ASPHD2	713.09	0.149914	1.1095	0.0665245	2.25351	0.0242268	0.0732566
CHMP4C	3782.11	0.14985	1.10945	0.0295623	5.06895	4.00022e-07	4.2171e-06
CCDC59	1425.66	0.149705	1.10934	0.0468366	3.19632	0.00139194	0.00669146
PBX2	5588.78	0.149626	1.10928	0.0249968	5.9858	2.15323e-09	3.07858e-08
S1PR3	1714.15	0.14962	1.10928	0.043779	3.41762	0.000631723	0.0033782
RTTN	2743.28	0.149568	1.10924	0.0359468	4.16081	3.17123e-05	0.00023428
SCNN1A	1577.4	0.149426	1.10913	0.0449666	3.32305	0.000890378	0.00453843
LCMT1	1237.31	0.149383	1.10909	0.0493962	3.02417	0.00249314	0.0110465
CHCHD10	4557.52	0.149282	1.10902	0.0307012	4.8624	1.15969e-06	1.12592e-05
NDUFC1	1419.54	0.149214	1.10896	0.0482639	3.09162	0.00199067	0.00910374
CALCOCO2	6448.26	0.149019	1.10882	0.0229549	6.49182	8.48049e-11	1.43192e-09
NUP50-DT	875.958	0.148848	1.10868	0.062517	2.38092	0.0172693	0.0557748
SEC24D	2872.45	0.148728	1.10859	0.0334062	4.45212	8.50285e-06	7.05413e-05
SOAT1	4238.16	0.148669	1.10855	0.0294406	5.04978	4.42312e-07	4.63235e-06
STOML1	946.198	0.148546	1.10845	0.0568141	2.61459	0.00893343	0.0322358
C7orf26	1896.64	0.148387	1.10833	0.0430685	3.44536	0.0005703	0.00309068
GINS4	763.825	0.148385	1.10833	0.0629336	2.35781	0.0183831	0.058621
CHEK1	1116.9	0.148204	1.10819	0.0562575	2.63438	0.00842907	0.0307248
RPS13	22142.4	0.148189	1.10818	0.0154054	9.61931	6.62723e-22	2.64519e-20
TMEM62	805.784	0.148144	1.10814	0.0633777	2.33748	0.0194143	0.0611873
CLDN4	17179.6	0.148077	1.10809	0.017847	8.29702	1.06751e-16	2.9838e-15
SNHG29	19601.5	0.147955	1.108	0.0156575	9.44941	3.4075e-21	1.2953e-19
SIRT3	904.617	0.147947	1.10799	0.0577758	2.56071	0.010446	0.0366361
COX17	1886.57	0.147855	1.10792	0.0413248	3.57788	0.000346392	0.00200536
CHST14	1693.95	0.147801	1.10788	0.0452609	3.26554	0.00109255	0.00542273
ERAP1	5253.17	0.147799	1.10788	0.0258079	5.7269	1.02282e-08	1.34834e-07
ALG1L	923.821	0.147651	1.10776	0.0588509	2.50889	0.012111	0.0415131
ITGAE	1038.98	0.14764	1.10776	0.0543419	2.71688	0.00659004	0.025031
ALKBH3	2259.61	0.147617	1.10774	0.0381445	3.86993	0.000108866	0.000712338
TCEAL9	4975.45	0.147582	1.10771	0.0263471	5.60145	2.12567e-08	2.69108e-07
KATNBL1	1672.53	0.147414	1.10758	0.0459722	3.2066	0.00134314	0.00649324
COMMD1	945.854	0.1472	1.10742	0.0593465	2.48035	0.0131253	0.0443549
OSGEPL1	647.11	0.147051	1.1073	0.0682739	2.15384	0.0312527	0.0901566
EXOC6	3031.09	0.147021	1.10728	0.0333385	4.40994	1.03399e-05	8.40352e-05
CENPN	1795.48	0.146944	1.10722	0.0424217	3.46389	0.000532422	0.00291888
NUB1	5907.84	0.146806	1.10712	0.0253328	5.7951	6.82804e-09	9.21241e-08
LGALSL	1506.92	0.14679	1.1071	0.0458749	3.1998	0.00137524	0.00662004
PMF1	1150.84	0.146686	1.10702	0.0540244	2.71519	0.0066238	0.025126
DNAJC18	1095.28	0.146636	1.10699	0.0532685	2.75277	0.00590939	0.0228146
GPT2	6416.64	0.146236	1.10668	0.0243462	6.00652	1.89552e-09	2.72368e-08
TMEM182	958.645	0.146188	1.10664	0.0579869	2.52106	0.0117003	0.0402687
TATDN3	1010.6	0.145972	1.10648	0.0577973	2.52559	0.0115505	0.0398772
NUP37	1634.16	0.145944	1.10645	0.0440776	3.31108	0.000929371	0.00471378
PDGFB	1025.57	0.145836	1.10637	0.0579976	2.51452	0.0119195	0.0409348
SNPH	1966.17	0.145726	1.10629	0.0408514	3.56723	0.000360773	0.00207524
HSD17B12	6618.23	0.145704	1.10627	0.0227277	6.41085	1.44707e-10	2.38724e-09
SLFN5	22503.6	0.145557	1.10616	0.0150563	9.66755	4.14184e-22	1.67175e-20
TMX4	1879.89	0.145347	1.106	0.04115	3.53214	0.00041221	0.00233466
PSMA6	2339.97	0.145275	1.10594	0.0421722	3.44481	0.000571455	0.00309508
B2M	95035.8	0.145244	1.10592	0.011128	13.0521	6.17836e-39	5.61879e-37
TMC6	1635.09	0.14524	1.10591	0.0441279	3.29133	0.000997133	0.00501323
ZC3H12A	10276.1	0.145205	1.10589	0.0213182	6.81128	9.67337e-12	1.79351e-10
DUS2	1481.69	0.144886	1.10564	0.0502274	2.88461	0.00391903	0.0161262
SLC27A4	3270.58	0.144756	1.10554	0.0353581	4.09399	4.24004e-05	0.000304778
GUSB	4620.75	0.144546	1.10538	0.0276897	5.22022	1.78711e-07	1.97531e-06
ORAI2	5271.33	0.144487	1.10534	0.0256834	5.6257	1.84755e-08	2.36397e-07
FAM114A1	4598.62	0.144471	1.10533	0.0291101	4.9629	6.9449e-07	7.00781e-06
SH2D4A	2226.26	0.144347	1.10523	0.0378985	3.80878	0.000139652	0.00089543
C9orf40	1046.22	0.144161	1.10509	0.0544876	2.64576	0.00815077	0.0299265
FAM135A	2948.31	0.14408	1.10503	0.03432	4.19813	2.69123e-05	0.000201934
MCM10	905.189	0.143794	1.10481	0.0589977	2.43728	0.0147981	0.0492436
HSPB8	1245.7	0.143758	1.10478	0.0529456	2.7152	0.00662356	0.025126
FBXO27	1112.28	0.143613	1.10467	0.0587134	2.446	0.014445	0.0482136
C17orf75	1450.84	0.143536	1.10461	0.0519136	2.7649	0.00569406	0.0220891
PAQR3	1978.79	0.14351	1.10459	0.0394841	3.63461	0.000278398	0.00165097
IFT20	1195.51	0.143246	1.10439	0.0538563	2.65979	0.00781902	0.0288896
CDH13	2817.32	0.143204	1.10436	0.0348646	4.10744	4.00063e-05	0.000288869
FBLN1	6892.48	0.143065	1.10425	0.0235211	6.08242	1.18383e-09	1.75004e-08
PPP2R5B	4934.5	0.143059	1.10424	0.0269155	5.3151	1.06601e-07	1.21664e-06
SLC15A3	1013.39	0.143045	1.10423	0.0607991	2.35274	0.0186355	0.0592951
SERPINB3	657.83	0.142954	1.10416	0.0678223	2.10777	0.0350509	0.0985801
ST5	10725.1	0.142911	1.10413	0.0201849	7.08006	1.44092e-12	2.87563e-11
SAC3D1	1950	0.142796	1.10404	0.040269	3.54606	0.000391037	0.00222527
FGD1	859.893	0.142788	1.10404	0.0604652	2.36149	0.0182015	0.0581712
TMEM246	1215.15	0.142662	1.10394	0.0545077	2.61728	0.00886343	0.0320157
PSENEN	1142.64	0.142643	1.10393	0.0514886	2.77037	0.0055992	0.0218035
C1orf115	1951.47	0.1425	1.10382	0.0423301	3.36641	0.000761525	0.00396606
IFIH1	3734.66	0.142432	1.10376	0.0298725	4.76801	1.8605e-06	1.7416e-05
MRPL34	1318.78	0.142432	1.10376	0.051999	2.73912	0.00616035	0.0235985
SRM	3339.19	0.142304	1.10367	0.0316377	4.49792	6.86222e-06	5.76964e-05
MPST	1505.62	0.142262	1.10363	0.0460282	3.09076	0.00199644	0.0091243
HTR7	1046.25	0.142229	1.10361	0.0574734	2.47469	0.013335	0.044937
PORCN	2551.36	0.142163	1.10356	0.0362739	3.91915	8.88634e-05	0.000592794
NCEH1	4019.97	0.14207	1.10349	0.0294123	4.83028	1.36338e-06	1.3104e-05
DUSP23	897.491	0.14206	1.10348	0.0600947	2.36394	0.0180818	0.0578261
AC004943.2	795.947	0.141847	1.10332	0.0624495	2.27139	0.0231236	0.0704096
MANEA	2738.53	0.141586	1.10312	0.0354441	3.99463	6.47944e-05	0.000444186
NPM1	23460.5	0.14142	1.10299	0.0286368	4.93842	7.87598e-07	7.85358e-06
MPZL3	1874.13	0.141419	1.10299	0.0408661	3.46054	0.000539093	0.00294478
TMEM14C	4600.47	0.141209	1.10283	0.0279936	5.04432	4.55146e-07	4.75983e-06
RAB28	1018.77	0.141201	1.10282	0.057248	2.46648	0.0136448	0.0457875
CARD6	2411.34	0.141085	1.10273	0.036632	3.85142	0.000117436	0.000764175
RPL9	5229.88	0.141035	1.1027	0.030161	4.67607	2.92421e-06	2.65097e-05
FRG1	1178.58	0.140965	1.10264	0.0538801	2.61627	0.00888962	0.0320942
TOM1L1	2432.75	0.140943	1.10263	0.0357232	3.94543	7.9658e-05	0.000535613
DCTD	5523.17	0.140882	1.10258	0.0255057	5.52355	3.3222e-08	4.11168e-07
SGTB	700.47	0.140794	1.10251	0.0664765	2.11795	0.0341793	0.0967728
RIPK2	1647.58	0.140556	1.10233	0.0448262	3.13557	0.00171521	0.00799671
FIGNL1	1481.68	0.140425	1.10223	0.0482179	2.91229	0.00358788	0.0150041
ATP9A	12107.4	0.140209	1.10206	0.019754	7.09776	1.26793e-12	2.5481e-11
PON3	880.375	0.14016	1.10203	0.0589502	2.3776	0.0174256	0.0561662
MBNL3	1175.9	0.140153	1.10202	0.0525495	2.66708	0.00765144	0.0283799
IL13RA1	6674.27	0.14014	1.10201	0.0226322	6.19208	5.93773e-10	9.08618e-09
TMEM125	838.998	0.139905	1.10183	0.0604491	2.31442	0.0206446	0.0643336
CLDN7	12924.1	0.139894	1.10182	0.018155	7.70556	1.30267e-14	3.13537e-13
TMEM56	1571.6	0.139873	1.10181	0.0442435	3.16143	0.00156994	0.00740836
COMMD8	1751.76	0.139641	1.10163	0.0438385	3.18536	0.00144576	0.00690706
SDR42E1	2776.97	0.139582	1.10159	0.0343636	4.06191	4.86737e-05	0.000343513
PRKAG1	3577.95	0.139565	1.10157	0.0313768	4.44803	8.66615e-06	7.16478e-05
GRPEL2	1885.29	0.139537	1.10155	0.0454213	3.07206	0.00212588	0.0096626
AC016739.1	1438.82	0.13953	1.10155	0.0464023	3.00696	0.00263876	0.0115704
CEP41	1822.83	0.139435	1.10147	0.0424979	3.28099	0.00103444	0.00517184
MELK	2301.32	0.139276	1.10135	0.0374279	3.72119	0.000198287	0.00122598
CEP63	2504.09	0.139038	1.10117	0.0370526	3.75244	0.000175121	0.00110027
MARVELD1	2303.31	0.138981	1.10113	0.0404767	3.4336	0.000595618	0.00321142
CHST11	3789.74	0.138848	1.10103	0.0307274	4.5187	6.22197e-06	5.29328e-05
HIP1	6856.24	0.138703	1.10091	0.0238507	5.81545	6.04726e-09	8.22851e-08
GTF2IP4	905.341	0.138435	1.10071	0.0576756	2.40023	0.0163848	0.053459
CDK5	1678.62	0.138423	1.1007	0.045325	3.05401	0.00225804	0.0101764
B4GAT1	4796.04	0.138091	1.10045	0.0263202	5.24658	1.54949e-07	1.72862e-06
HK2	1643.18	0.138006	1.10038	0.0441602	3.12513	0.00177729	0.00825032
ARL6	1327.12	0.137865	1.10028	0.0484489	2.84558	0.00443304	0.0179432
RFK	3211.04	0.137819	1.10024	0.0328098	4.20053	2.66287e-05	0.000200224
GSTM4	979.135	0.137726	1.10017	0.0576561	2.38874	0.0169061	0.0548415
ZNF672	1887.16	0.137677	1.10013	0.0433994	3.17232	0.00151224	0.00718088
NMI	1566.43	0.137645	1.10011	0.0460074	2.99181	0.00277333	0.0120393
SMIM10L1	1291.24	0.137501	1.1	0.0504858	2.72356	0.00645831	0.0246022
WDR45	1476.56	0.137424	1.09994	0.0496727	2.76659	0.00566454	0.0220019
CHFR	1856.14	0.137403	1.09992	0.0415372	3.30795	0.000939805	0.00475898
THEM4	1464.55	0.137333	1.09987	0.0464067	2.95934	0.00308301	0.013161
H3F3B	25604.9	0.137186	1.09976	0.013946	9.83696	7.80358e-23	3.26909e-21
DOK4	2843.09	0.137022	1.09963	0.0337485	4.06009	4.90544e-05	0.000345521
RAMP1	1077.31	0.136986	1.09961	0.0538331	2.54464	0.0109392	0.0381147
TK1	2426.04	0.136966	1.09959	0.0370489	3.6969	0.000218251	0.00133791
PTS	1183.25	0.136941	1.09957	0.0505055	2.71141	0.00669967	0.025387
GPR155	849.392	0.136867	1.09952	0.0601437	2.27567	0.0228658	0.0696837
KPNA2	9817.7	0.136841	1.0995	0.0197017	6.94566	3.76692e-12	7.21692e-11
ALDH1B1	2274.43	0.136841	1.09949	0.038892	3.51848	0.000434021	0.00244117
MYO6	7976.54	0.136773	1.09944	0.0217835	6.27874	3.41329e-10	5.38963e-09
RIC8B	1033.95	0.136752	1.09943	0.0551969	2.47752	0.0132297	0.04465
ANKRD65	1489.87	0.136611	1.09932	0.0528786	2.58348	0.0097808	0.0347099
NTN4	5562.29	0.136607	1.09932	0.0247509	5.51925	3.40453e-08	4.19911e-07
ABTB1	1411.24	0.136468	1.09921	0.0475005	2.87297	0.00406636	0.0166656
SMC2	4867.97	0.136427	1.09918	0.0267833	5.09374	3.51063e-07	3.74493e-06
WNT7B	4334.96	0.13631	1.09909	0.030643	4.44834	8.65357e-06	7.16262e-05
PIGA	1008.96	0.136244	1.09904	0.0563452	2.41802	0.0156052	0.0513351
RMDN1	3017.95	0.136197	1.099	0.0349822	3.89332	9.88834e-05	0.00065447
FAM241A	1564.19	0.135743	1.09866	0.0459501	2.95414	0.00313544	0.013357
FRAT2	1960.35	0.135596	1.09855	0.0407381	3.32848	0.000873219	0.00445888
EDN1	1289.92	0.135408	1.0984	0.049033	2.76157	0.00575243	0.0222734
TRIM27	3984.79	0.13538	1.09838	0.0290858	4.65449	3.24786e-06	2.9095e-05
CIRBP	6714.93	0.135231	1.09827	0.026722	5.06068	4.17762e-07	4.38803e-06
CKS1B	1623.03	0.135215	1.09826	0.0456246	2.96364	0.00304023	0.0130093
CDC6	2375.79	0.135188	1.09824	0.0375441	3.60077	0.000317274	0.00185321
SPRR1B	1519.83	0.135113	1.09818	0.0488381	2.76655	0.00566523	0.0220019
APLP1	802.238	0.135083	1.09816	0.0619984	2.17882	0.029345	0.0857202
VEGFA	5654.74	0.134935	1.09804	0.0267077	5.05228	4.36577e-07	4.57562e-06
RIOK3	11547.1	0.134903	1.09802	0.0187805	7.18316	6.81176e-13	1.39031e-11
HMGN4	4963.7	0.134881	1.098	0.0280713	4.80495	1.54789e-06	1.47199e-05
JAZF1	1033.67	0.134873	1.098	0.0571882	2.35841	0.0183535	0.0585396
TSC22D3	3884.25	0.134859	1.09799	0.0303182	4.44812	8.66246e-06	7.16478e-05
NFKB2	6786.1	0.13471	1.09787	0.0235591	5.71797	1.07807e-08	1.41727e-07
SMIM30	3255.89	0.134699	1.09786	0.0319268	4.219	2.45387e-05	0.0001865
UMAD1	1642.89	0.134539	1.09774	0.0452886	2.9707	0.0029712	0.0127633
DPH3	5404.21	0.134448	1.09767	0.0252031	5.33459	9.57625e-08	1.10523e-06
PAM	5631.3	0.134364	1.09761	0.0245158	5.4807	4.23652e-08	5.13709e-07
NOP53	10524.2	0.134315	1.09757	0.0205354	6.54065	6.12514e-11	1.04527e-09
ABCB8	1795.05	0.134273	1.09754	0.0416902	3.22073	0.00127865	0.00622311
ABT1	2338.84	0.134212	1.09749	0.0367725	3.6498	0.000262443	0.00157192
DTWD1	764.49	0.134189	1.09748	0.063139	2.12529	0.0335623	0.0955151
PSMA1	3170.47	0.134108	1.09741	0.0350064	3.83096	0.000127645	0.000824701
FOSL1	9372.13	0.134099	1.09741	0.0207493	6.46286	1.02744e-10	1.72066e-09
MELTF	11502.4	0.13407	1.09739	0.0183711	7.29788	2.92341e-13	6.17743e-12
RRP12	3852.45	0.13402	1.09735	0.0307596	4.35702	1.31843e-05	0.000105423
MRRF	2627.2	0.133979	1.09732	0.0372261	3.59905	0.000319376	0.00186398
GPATCH1	1139.78	0.133914	1.09727	0.0530561	2.52401	0.0116026	0.0399962
TRIM16	1956.04	0.133824	1.0972	0.0415304	3.22232	0.00127156	0.00619146
PYCR1	3217.57	0.133789	1.09717	0.0321544	4.16082	3.17107e-05	0.00023428
INPP4B	3055.58	0.133284	1.09679	0.0332171	4.01251	6.00759e-05	0.000413821
FANCE	988.663	0.133281	1.09679	0.0560066	2.37973	0.0173252	0.0559178
CYYR1	2128.89	0.13294	1.09653	0.038151	3.48457	0.000492934	0.00273263
MRPL35	2531.28	0.132928	1.09652	0.0362545	3.66653	0.000245865	0.00147879
RCHY1	1319.28	0.132923	1.09651	0.048872	2.71983	0.00653152	0.0248309
SNRNP27	1836.7	0.132858	1.09646	0.0410669	3.23515	0.0012158	0.00595675
MRPS2	2499.19	0.132788	1.09641	0.0377827	3.51452	0.000440557	0.00247377
MSL3	1539.77	0.132763	1.09639	0.0487525	2.7232	0.0064652	0.0246154
COL5A2	862.539	0.132676	1.09633	0.060531	2.19187	0.0283887	0.0834697
CEP57	2498.55	0.132639	1.0963	0.0375266	3.53454	0.00040849	0.00231542
AURKB	1651.37	0.132521	1.09621	0.0435443	3.04335	0.00233957	0.0104833
CCDC126	1274.53	0.132442	1.09615	0.0502439	2.63599	0.00838932	0.0306344
COA6	1340.43	0.132391	1.09611	0.0473638	2.79519	0.00518688	0.0204957
BRIP1	1032.65	0.132359	1.09608	0.0584169	2.26576	0.0234662	0.0713016
C10orf88	1080.52	0.13232	1.09605	0.0545566	2.42537	0.015293	0.0504942
MKS1	858.571	0.13225	1.096	0.0605125	2.1855	0.0288525	0.0844879
EHHADH	2243.65	0.132247	1.096	0.0386408	3.42248	0.000620531	0.0033295
CEP70	2244.43	0.132155	1.09593	0.039114	3.37871	0.000728267	0.00381915
SKA1	1371.14	0.132107	1.09589	0.0476566	2.77206	0.00557036	0.0217147
OVOL1	2564.01	0.132039	1.09584	0.0362223	3.64523	0.000267157	0.00159816
NPDC1	852.188	0.131954	1.09578	0.0617013	2.1386	0.0324682	0.0928615
HSPA8	79685.3	0.131924	1.09575	0.0104767	12.5922	2.33055e-36	1.91358e-34
GARS	23427	0.131843	1.09569	0.0156178	8.44189	3.12246e-17	9.00936e-16
LINC01503	2619.61	0.131804	1.09566	0.0361682	3.64419	0.000268234	0.00160327
EIF2B5	4899.62	0.131731	1.09561	0.0259068	5.08483	3.67965e-07	3.91071e-06
CPNE3	13888.2	0.131645	1.09554	0.0202449	6.50262	7.89335e-11	1.33435e-09
PRCP	5562.83	0.13164	1.09554	0.0250027	5.26502	1.40174e-07	1.5748e-06
RMND1	865.728	0.131626	1.09553	0.0588735	2.23574	0.0253686	0.0762916
PDSS2	1358.88	0.131529	1.09545	0.0475299	2.76729	0.00565238	0.0219749
PIGK	3967.86	0.131491	1.09543	0.0294589	4.46354	8.06154e-06	6.72294e-05
E2F6	1919.11	0.131321	1.0953	0.0431421	3.04391	0.00233525	0.0104762
POGLUT1	3096.51	0.131288	1.09527	0.0324119	4.05061	5.10846e-05	0.000357543
NARS2	1106.22	0.131284	1.09527	0.0539708	2.43249	0.0149954	0.049693
SMOX	1794.81	0.131048	1.09509	0.0419497	3.12393	0.00178455	0.008277
RELB	2371.18	0.130882	1.09496	0.0399276	3.27797	0.00104557	0.00522384
IER3IP1	2934.75	0.130819	1.09492	0.0332514	3.93425	8.34561e-05	0.000560103
TIMM17A	3788.11	0.13074	1.09486	0.0354533	3.68768	0.000226309	0.00137965
SFXN4	1518.02	0.130661	1.09479	0.0458134	2.85202	0.00434427	0.0176386
CAPN5	977.946	0.130636	1.09478	0.055616	2.3489	0.0188292	0.0596596
SLC5A6	2329.89	0.130344	1.09455	0.0374041	3.48475	0.000492588	0.00273263
ABHD6	1286.71	0.130296	1.09452	0.0511617	2.54674	0.0108734	0.037904
MX1	1544.73	0.130224	1.09446	0.0480716	2.70895	0.00674963	0.0255494
NUBP1	1060.87	0.130215	1.09446	0.0560338	2.32387	0.0201324	0.0630109
PIMREG	895.894	0.130191	1.09444	0.0583969	2.22941	0.0257864	0.0773863
MAT2B	5155.54	0.130103	1.09437	0.0270358	4.81224	1.49251e-06	1.42498e-05
ATG5	4435.16	0.130085	1.09436	0.0270415	4.81056	1.50505e-06	1.43599e-05
TSSC4	1834.55	0.12998	1.09428	0.0415793	3.12608	0.00177152	0.00823251
EXOSC4	1416.18	0.129953	1.09426	0.0497401	2.61264	0.0089847	0.0323805
ZNF593	990.448	0.129759	1.09411	0.059514	2.18031	0.0292347	0.0854155
SLC52A3	1438.64	0.129746	1.0941	0.0461239	2.81298	0.00490845	0.019559
CIP2A	1455.61	0.129642	1.09402	0.046193	2.80652	0.00500796	0.0198563
NOMO1	3255.42	0.129545	1.09395	0.0319596	4.0534	5.04786e-05	0.000354399
ASB13	1403.62	0.129542	1.09395	0.0472567	2.74124	0.00612085	0.023499
ZFAND1	6143.81	0.129541	1.09395	0.0259124	4.99918	5.75745e-07	5.9092e-06
SOX7	1780.91	0.129537	1.09394	0.0421411	3.07388	0.00211296	0.00961401
HEBP2	2691.61	0.129536	1.09394	0.0348077	3.72146	0.000198074	0.00122567
P3H4	2800.87	0.129526	1.09393	0.0337108	3.84228	0.000121897	0.000791118
DGAT2	1500.27	0.129479	1.0939	0.0461021	2.80853	0.00497681	0.0197437
MRPL23	2003.05	0.129346	1.0938	0.0426953	3.02951	0.0024495	0.0108834
HR	8620.03	0.129313	1.09377	0.0225932	5.72353	1.04331e-08	1.37409e-07
RETSAT	3210.11	0.129037	1.09356	0.0332031	3.88631	0.00010178	0.000669941
ESCO2	988.937	0.129001	1.09354	0.0608112	2.12134	0.0338935	0.0962862
PDIA4	31471.8	0.128938	1.09349	0.0140674	9.16579	4.91856e-20	1.74076e-18
C1orf131	1405.94	0.128914	1.09347	0.0516336	2.4967	0.0125354	0.0426826
TTC38	884.531	0.128872	1.09344	0.0589229	2.18714	0.0287327	0.0842227
KLK5	24362.1	0.128868	1.09344	0.0164365	7.8404	4.49121e-15	1.11844e-13
CEP78	2704.36	0.128844	1.09342	0.0352808	3.65196	0.000260251	0.00155944
TAGLN2	52350.8	0.128831	1.09341	0.0141298	9.11766	7.67649e-20	2.68378e-18
GPN1	2882.72	0.128742	1.09334	0.0335152	3.84129	0.000122389	0.000793593
PITRM1	4375.62	0.128713	1.09332	0.0310165	4.14983	3.32725e-05	0.000244299
ISCA1	2142.06	0.128679	1.09329	0.0413139	3.11466	0.00184157	0.00851125
DBF4	2440.29	0.128653	1.09327	0.0379055	3.39406	0.000688644	0.00364327
COMMD7	2078.42	0.12861	1.09324	0.0421909	3.04829	0.00230148	0.0103505
IGF2BP1	1600.62	0.128487	1.09315	0.0439007	2.92676	0.00342511	0.0144031
SPRED1	1746.06	0.128446	1.09312	0.0422761	3.03825	0.00237954	0.0106251
NUCB2	3318.37	0.128444	1.09311	0.0367039	3.49946	0.000466195	0.00260449
BTN3A1	2295.42	0.12832	1.09302	0.0388923	3.29937	0.000969009	0.00488722
ARL14EP	1512.64	0.128277	1.09299	0.0456656	2.80904	0.00496891	0.0197233
TRIQK	3688.51	0.12825	1.09297	0.032658	3.92705	8.59933e-05	0.00057525
PDCD5	2833.25	0.128137	1.09288	0.0365682	3.50404	0.000458257	0.0025649
CA2	3068.68	0.128128	1.09287	0.0336706	3.80533	0.000141617	0.000907218
ADI1	3684.65	0.128092	1.09285	0.0316082	4.0525	5.06737e-05	0.000355269
SLC35B4	3308.13	0.128088	1.09284	0.0335309	3.82	0.000133449	0.000857573
ECHDC3	932.599	0.128071	1.09283	0.058456	2.19091	0.0284587	0.0836413
SERPINA5	1678.3	0.127966	1.09275	0.0428733	2.98474	0.00283821	0.012269
DHRS3	16884.8	0.127835	1.09265	0.0165034	7.74597	9.48576e-15	2.2985e-13
PARP9	5837.98	0.127813	1.09264	0.0247034	5.1739	2.29252e-07	2.50694e-06
CRY1	1177.74	0.12778	1.09261	0.0513087	2.49041	0.0127596	0.0433025
ETHE1	1922.13	0.127712	1.09256	0.0400723	3.18703	0.00143739	0.00687695
MYBL2	6572.4	0.127657	1.09252	0.0246507	5.17865	2.23501e-07	2.44591e-06
SPOCD1	891.013	0.127652	1.09251	0.0582695	2.19072	0.0284722	0.083647
LRRC59	14316	0.127305	1.09225	0.0177001	7.19233	6.36958e-13	1.30936e-11
DMD	958.582	0.127243	1.0922	0.0574652	2.21426	0.0268108	0.0797773
WDR53	1104.71	0.12703	1.09204	0.053546	2.37235	0.0176752	0.0568048
TESMIN	2000.12	0.127004	1.09202	0.0398156	3.18979	0.00142374	0.00681772
HSD17B10	1436.84	0.126715	1.0918	0.0478587	2.64769	0.00810445	0.0297986
MACC1	4203.34	0.126525	1.09166	0.0310548	4.07424	4.61648e-05	0.000328062
CRYBG2	1538.77	0.126522	1.09166	0.0468032	2.70327	0.00686615	0.0258814
MMADHC	5889.72	0.126436	1.09159	0.0246525	5.12874	2.91688e-07	3.14423e-06
MECOM	1222.52	0.126422	1.09158	0.052925	2.38871	0.0169078	0.0548415
CENPU	2740.45	0.126406	1.09157	0.0362875	3.48346	0.000494985	0.00274188
KRCC1	3454.96	0.126133	1.09136	0.0321609	3.92194	8.78375e-05	0.000586222
MAPK8IP1	1640.25	0.126115	1.09135	0.0470304	2.68155	0.00732812	0.0273501
KIAA1549	2039.68	0.126077	1.09132	0.0406238	3.10352	0.00191235	0.00878188
POMZP3	848.863	0.126009	1.09127	0.059914	2.10316	0.0354522	0.0994558
SCNM1	1364.43	0.125911	1.0912	0.0495808	2.53952	0.0111005	0.0386208
MANF	2732.62	0.12584	1.09114	0.0360233	3.49329	0.000477101	0.00266025
IER3	35379.8	0.125822	1.09113	0.0167456	7.51371	5.74757e-14	1.30058e-12
PDHX	2657.59	0.125618	1.09098	0.0344827	3.64294	0.00026954	0.00160906
PEX14	2010.88	0.125495	1.09088	0.0451113	2.78191	0.00540407	0.0211757
MIPEP	892.153	0.12514	1.09061	0.0591159	2.11685	0.0342724	0.0969158
TFRC	43770.1	0.125084	1.09057	0.0122921	10.176	2.5381e-24	1.18795e-22
KDELR3	3135.4	0.125082	1.09057	0.0336565	3.71642	0.000202066	0.00124828
STAG1	6672.71	0.12508	1.09057	0.0231929	5.39303	6.92808e-08	8.09346e-07
FSCN1	15244	0.124955	1.09047	0.0184333	6.77877	1.21202e-11	2.22137e-10
SBF2-AS1	942.308	0.124949	1.09047	0.0572449	2.1827	0.0290579	0.0850026
ZW10	2066.7	0.124887	1.09042	0.0404875	3.08458	0.00203841	0.00931318
TARS2	3129.08	0.124758	1.09032	0.0339571	3.674	0.000238784	0.00144103
ACOX1	2642.59	0.124579	1.09019	0.0358188	3.47803	0.000505123	0.00279373
TARS	39153.7	0.124558	1.09017	0.0143847	8.65908	4.75585e-18	1.46961e-16
NCOA7	15346.5	0.12413	1.08985	0.0163953	7.57102	3.70294e-14	8.51321e-13
PSME1	12248.3	0.124089	1.08982	0.0183859	6.74914	1.48721e-11	2.70503e-10
CCNDBP1	3643.72	0.12408	1.08981	0.0300934	4.12318	3.73681e-05	0.000271594
CEP290	1282.94	0.124026	1.08977	0.0496489	2.49806	0.0124876	0.0425472
BRIX1	4347.72	0.124011	1.08976	0.0285664	4.34115	1.41738e-05	0.000112895
KIF18A	1174.2	0.123911	1.08968	0.0538348	2.30168	0.0213531	0.0660543
SHANK3	1187.23	0.123804	1.0896	0.054105	2.28821	0.022125	0.0680152
USP11	1753.37	0.123749	1.08956	0.0418043	2.9602	0.00307436	0.0131279
ZDHHC4	4383.09	0.123508	1.08938	0.0272038	4.5401	5.62263e-06	4.81475e-05
RAP1GAP	1731.2	0.123437	1.08933	0.0442454	2.78983	0.00527358	0.0207663
RPL18A	3785.07	0.123391	1.08929	0.0334436	3.68954	0.000224663	0.00137078
PRPSAP1	1559.6	0.123154	1.08911	0.0451675	2.7266	0.00639906	0.0243959
NUDT9	2143.34	0.122931	1.08894	0.0424371	2.89677	0.0037703	0.0156396
RPL12	38316.6	0.122914	1.08893	0.0157879	7.78535	6.95227e-15	1.69605e-13
RHNO1	1674.78	0.122849	1.08888	0.0447138	2.74746	0.0060059	0.0231364
RIDA	2955.41	0.122825	1.08886	0.0336992	3.64474	0.000267666	0.00160054
JARID2	12392.9	0.122775	1.08883	0.019025	6.45336	1.094e-10	1.82575e-09
CUEDC2	2966.34	0.12276	1.08882	0.0344497	3.56346	0.000365998	0.00210193
DCLRE1A	2307.91	0.122743	1.0888	0.0386547	3.17536	0.00149651	0.00711562
CADM4	4332.05	0.122721	1.08879	0.0288708	4.2507	2.13104e-05	0.000164452
TRUB2	3690.99	0.122606	1.0887	0.0300281	4.08306	4.44458e-05	0.00031789
SPAG1	2229.08	0.122584	1.08868	0.0376199	3.25847	0.00112013	0.00554433
RSPH3	1620.09	0.122508	1.08863	0.0460556	2.66	0.00781417	0.0288896
DNAL4	1864.4	0.122462	1.08859	0.0416216	2.94227	0.00325811	0.0138067
MMD	1260.09	0.12243	1.08857	0.0525884	2.32807	0.0199085	0.0624595
SLC39A11	2008.54	0.122182	1.08838	0.0402801	3.03331	0.00241883	0.0107738
TMEM14A	1890.69	0.122102	1.08832	0.0425849	2.86727	0.00414036	0.0169254
SLC29A1	1760.7	0.122056	1.08828	0.0429179	2.84394	0.00445596	0.0180106
CAMLG	1888.91	0.12196	1.08821	0.0425841	2.86399	0.00418343	0.017082
PSME2	7153.26	0.121959	1.08821	0.0240069	5.08015	3.77128e-07	4.00218e-06
TMEM242	1245.94	0.121782	1.08808	0.0521124	2.3369	0.0194444	0.0612442
LACC1	2269.89	0.121661	1.08799	0.0391441	3.10804	0.00188335	0.00866811
ATIC	5378.58	0.121656	1.08798	0.0249138	4.88308	1.04442e-06	1.02021e-05
SLC25A5	27084.4	0.121603	1.08794	0.0142395	8.53981	1.34447e-17	3.99974e-16
B4GALT3	5066.64	0.121573	1.08792	0.0264746	4.59206	4.38892e-06	3.83603e-05
SMARCAD1	3818.14	0.121469	1.08784	0.0293699	4.13585	3.53645e-05	0.000258183
OCIAD2	3543.47	0.12133	1.08774	0.0343143	3.53583	0.000406494	0.00230593
AK3	4993	0.121307	1.08772	0.0270069	4.49172	7.0651e-06	5.92981e-05
MRPS7	2142.51	0.121106	1.08757	0.0383897	3.15465	0.00160688	0.00755541
SLC25A15	1315.31	0.121072	1.08754	0.0484076	2.50109	0.0123811	0.0422933
MCPH1	1739.66	0.121064	1.08754	0.0417612	2.89897	0.0037439	0.015548
LPCAT1	7666.55	0.12104	1.08752	0.0221262	5.47043	4.48957e-08	5.42106e-07
RNASE7	1043.64	0.121036	1.08752	0.0558523	2.16708	0.0302287	0.0877841
ZFAS1	3954.87	0.120974	1.08747	0.0288066	4.19953	2.67465e-05	0.000201004
SNHG6	2998.66	0.120928	1.08743	0.0343346	3.52205	0.000428222	0.0024111
RNF138	2193.68	0.120922	1.08743	0.0384027	3.14878	0.00163952	0.00768873
KIFAP3	3000.13	0.120849	1.08737	0.0332219	3.63763	0.000275159	0.00163649
TAP2	4683.48	0.120831	1.08736	0.027398	4.4102	1.03275e-05	8.39816e-05
IQSEC2	1407.27	0.120775	1.08732	0.047084	2.5651	0.0103146	0.036255
RNF5	2417.66	0.120773	1.08732	0.0384867	3.13803	0.00170085	0.00793748
MRPL9	2757.89	0.120713	1.08727	0.0376641	3.20499	0.00135067	0.00651706
LTBP3	18099.6	0.120674	1.08724	0.0164413	7.33965	2.14145e-13	4.5586e-12
CIAPIN1	4143.73	0.120513	1.08712	0.0312408	3.85754	0.000114535	0.000746038
BRCC3	3710.72	0.120482	1.0871	0.0309323	3.89502	9.81892e-05	0.000650175
C17orf80	1276.04	0.120376	1.08702	0.0493449	2.43949	0.0147081	0.0489613
ZPR1	2465.97	0.120328	1.08698	0.0357546	3.36539	0.000764357	0.00397648
BUB1	2673.95	0.120233	1.08691	0.0357599	3.36224	0.000773131	0.00401631
CARS	11811.5	0.120221	1.0869	0.0182375	6.592	4.33946e-11	7.53064e-10
ETAA1	1882.07	0.120198	1.08688	0.0423455	2.83851	0.00453243	0.0182786
GJB3	4317.68	0.120168	1.08686	0.0282107	4.25967	2.04732e-05	0.000158502
GNAZ	2662.6	0.120117	1.08682	0.034652	3.46637	0.000527535	0.00289429
C16orf58	3871.71	0.120101	1.08681	0.0300236	4.00021	6.32854e-05	0.000434263
ZFP64	3101.14	0.119965	1.08671	0.0324081	3.70169	0.000214171	0.00131402
CBLC	1870.68	0.119939	1.08669	0.0409069	2.93201	0.00336781	0.0141846
CCDC25	3478.9	0.119896	1.08666	0.0309689	3.87151	0.000108161	0.000708439
SLC2A12	3839.44	0.119664	1.08648	0.0295616	4.04795	5.16679e-05	0.000360746
IFNGR2	5640.78	0.119552	1.0864	0.0256961	4.65252	3.279e-06	2.93375e-05
RPA3	2713.82	0.119461	1.08633	0.0344141	3.47128	0.000517988	0.00285609
RACGAP1	4100.23	0.119409	1.08629	0.0286426	4.16891	3.06058e-05	0.000226805
INTS4	1075.91	0.119337	1.08624	0.056385	2.11646	0.0343056	0.0969394
VWA2	1021.73	0.119281	1.08619	0.054515	2.18805	0.0286661	0.0840789
SERPINB8	1652.08	0.119263	1.08618	0.0428067	2.78609	0.00533485	0.020973
PRDX4	3413.65	0.119203	1.08613	0.0308418	3.86497	0.000111105	0.000725997
IFFO2	13859.3	0.119198	1.08613	0.0194495	6.1286	8.86531e-10	1.32693e-08
NDUFB1	1689.48	0.119118	1.08607	0.0423582	2.81216	0.00492096	0.019587
GABARAPL1	6914.7	0.119067	1.08603	0.0237982	5.0032	5.63854e-07	5.80374e-06
NSUN4	2357.76	0.118977	1.08596	0.0364334	3.26559	0.00109237	0.00542273
EIF2B3	1590.92	0.118922	1.08592	0.0437111	2.72064	0.00651552	0.0247807
CDC25B	19181.8	0.118629	1.0857	0.016726	7.09254	1.31677e-12	2.63887e-11
MAD2L2	1865.21	0.118579	1.08567	0.0424743	2.79179	0.00524168	0.0206746
MAPK8IP2	1487.88	0.118497	1.0856	0.0451575	2.62408	0.00868827	0.0315049
EML2	3608.43	0.118413	1.08554	0.0298999	3.96031	7.48528e-05	0.000506384
RSL24D1	7590.11	0.118405	1.08553	0.0217447	5.44521	5.17438e-08	6.20106e-07
NADK2	2112.35	0.118385	1.08552	0.0388987	3.04341	0.00233912	0.0104833
BCL3	3840.29	0.118373	1.08551	0.0290511	4.07464	4.60855e-05	0.000327664
PAK1IP1	2247.14	0.118042	1.08526	0.0371645	3.17619	0.00149221	0.00709749
DTD1	2395.05	0.118015	1.08524	0.0371546	3.17632	0.00149158	0.00709684
FBXO9	4286.86	0.117941	1.08518	0.0285618	4.12932	3.63837e-05	0.000264841
CARD19	1175.17	0.117847	1.08511	0.0511959	2.30188	0.0213417	0.0660388
AIMP1	4122.24	0.117622	1.08494	0.0294336	3.99617	6.43758e-05	0.000441535
TRAF3IP1	1833.53	0.117479	1.08484	0.0419517	2.80033	0.00510498	0.0201964
SLC22A5	989.361	0.11738	1.08476	0.0552636	2.124	0.0336699	0.0957458
RAB11FIP2	2243.83	0.117305	1.08471	0.0377407	3.10819	0.00188234	0.00866626
DCTN2	8637.21	0.117203	1.08463	0.0226686	5.17029	2.33726e-07	2.54818e-06
LRFN4	5532.29	0.117195	1.08462	0.0260409	4.50042	6.78196e-06	5.70884e-05
IPP	1375.21	0.117194	1.08462	0.052703	2.22366	0.0261713	0.0782471
PGM2	3614.51	0.117067	1.08453	0.0302794	3.86623	0.000110533	0.000722588
LGMN	5378.48	0.116999	1.08448	0.0256804	4.55597	5.21448e-06	4.49329e-05
DDX31	2257.11	0.116923	1.08442	0.0387514	3.01727	0.00255066	0.0112701
CDC42EP1	16965.5	0.116883	1.08439	0.0212978	5.48804	4.06419e-08	4.94064e-07
NUDT12	1113.98	0.116838	1.08436	0.05324	2.19455	0.028196	0.0830902
PELO	1705.61	0.11675	1.08429	0.0434297	2.68825	0.00718277	0.0268634
RNF135	1310.99	0.116747	1.08429	0.049803	2.34418	0.019069	0.0602865
UBL4A	3822.16	0.116689	1.08424	0.0294712	3.95942	7.5133e-05	0.000507801
GM2A	10447.6	0.116549	1.08414	0.022424	5.1975	2.01986e-07	2.22402e-06
IFT74	1240.46	0.116543	1.08413	0.0497212	2.34393	0.0190818	0.0603119
FCHSD2	1879.9	0.116472	1.08408	0.0402556	2.89331	0.00381205	0.0157644
DNAJA4	2273.06	0.116429	1.08405	0.0368298	3.16126	0.00157089	0.00741042
LPCAT2	5943.51	0.116413	1.08404	0.0248555	4.6836	2.81877e-06	2.56024e-05
APPL2	2249.66	0.116387	1.08402	0.0375456	3.09988	0.00193602	0.00887356
MZT2B	3610.57	0.116178	1.08386	0.0313383	3.70721	0.000209553	0.0012912
CLPP	2093.84	0.116158	1.08384	0.039878	2.91283	0.00358168	0.0149826
GCFC2	1408.84	0.116115	1.08381	0.0474262	2.44833	0.014352	0.0479702
C12orf57	1609.72	0.116	1.08373	0.0436983	2.65456	0.00794123	0.0292584
C19orf47	1075.31	0.115988	1.08372	0.0539309	2.15068	0.0315017	0.0907666
WDR73	1069.52	0.115896	1.08365	0.054269	2.13559	0.0327129	0.0934683
NUPR1	2047.55	0.115813	1.08359	0.0415856	2.78494	0.00535375	0.0210186
UQCRB	10871.6	0.115736	1.08353	0.023689	4.88564	1.03095e-06	1.00843e-05
LY6K	7142.3	0.115668	1.08348	0.0231983	4.98606	6.16242e-07	6.26223e-06
AP1AR	2783.22	0.115577	1.08341	0.0373115	3.09762	0.0019508	0.00893846
AAAS	1667.95	0.115548	1.08339	0.0445053	2.59629	0.00942379	0.0336758
C9orf64	1964.33	0.115548	1.08339	0.0406232	2.84439	0.0044497	0.0179903
ENY2	3670.09	0.115453	1.08332	0.0300655	3.84006	0.000123003	0.00079686
CITED4	1749.22	0.115443	1.08331	0.0435017	2.65375	0.00796033	0.0293137
ATP8B2	3701.95	0.115425	1.08329	0.0300275	3.84396	0.000121064	0.000786071
MAD2L1	1788.52	0.1154	1.08328	0.0436099	2.64618	0.00814066	0.0299087
SRPRB	4787.63	0.115218	1.08314	0.0274055	4.20421	2.61996e-05	0.000197307
DNAJB6	7556.25	0.115181	1.08311	0.0218637	5.26811	1.37837e-07	1.55096e-06
ZNF185	4495.39	0.115127	1.08307	0.0283772	4.05704	4.96996e-05	0.000349551
TNIP1	9340.82	0.115088	1.08304	0.0205023	5.61339	1.98406e-08	2.52739e-07
COASY	6943.76	0.11502	1.08299	0.0231128	4.97646	6.47568e-07	6.56662e-06
TCEA1	9621.24	0.11496	1.08295	0.0200117	5.74465	9.21113e-09	1.22551e-07
AP1M2	4683.92	0.114771	1.0828	0.028183	4.07234	4.65432e-05	0.000330425
RAD18	2464.75	0.114759	1.08279	0.0354162	3.24031	0.00119402	0.00586358
FKTN	4556.91	0.114695	1.08275	0.0299628	3.82791	0.000129234	0.000833469
RPL18	36858.3	0.114592	1.08267	0.0147478	7.77011	7.84175e-15	1.90657e-13
CYCS	20898.1	0.114217	1.08239	0.0149303	7.65004	2.00916e-14	4.74829e-13
ZNF319	2922.48	0.113939	1.08218	0.0337579	3.37519	0.000737646	0.00386129
SNX7	2179.43	0.113912	1.08216	0.0387268	2.94143	0.00326701	0.0138395
BMP1	7267.63	0.113818	1.08209	0.0223746	5.08695	3.63872e-07	3.87008e-06
KIF3C	3985.96	0.113771	1.08205	0.0292237	3.89311	9.8967e-05	0.000654722
TCEAL8	2361.04	0.113517	1.08186	0.0371367	3.05673	0.00223766	0.0101001
ARMT1	2427.97	0.11344	1.0818	0.03839	2.95494	0.00312729	0.0133262
CNTNAP2	3689.82	0.113205	1.08163	0.0322817	3.50678	0.000453562	0.00254083
SOX15	2943.07	0.113112	1.08156	0.0345932	3.26978	0.00107632	0.00535887
C19orf12	2405.47	0.113104	1.08155	0.0381323	2.96608	0.00301622	0.0129332
B4GALT1	21621.3	0.112972	1.08145	0.0152329	7.41635	1.20392e-13	2.62107e-12
IGBP1	3312.44	0.112942	1.08143	0.0326767	3.45636	0.000547533	0.00298464
TMEM205	1642.73	0.112896	1.0814	0.0433206	2.60605	0.00915924	0.0329188
SLC31A1	6582.97	0.112756	1.08129	0.0238393	4.72983	2.24705e-06	2.07106e-05
FAM217B	2445.77	0.112541	1.08113	0.0374481	3.00526	0.0026535	0.0116244
TTK	1934.55	0.112465	1.08107	0.0408406	2.75376	0.00589145	0.0227626
LSM5	2964.85	0.112417	1.08104	0.0370073	3.03769	0.00238401	0.0106385
CDCA5	4924.45	0.112326	1.08097	0.0270781	4.14822	3.35077e-05	0.000245649
TRIM21	1315.99	0.112294	1.08095	0.050273	2.23368	0.0255041	0.076635
POLE3	6744.94	0.112246	1.08091	0.0233084	4.81569	1.4669e-06	1.40239e-05
ADGRB2	1839.5	0.112156	1.08084	0.0425276	2.63725	0.00835817	0.0305439
NFE2L3	2051.75	0.111982	1.08071	0.0399595	2.80239	0.00507259	0.0200849
PARP2	2279.22	0.111971	1.0807	0.0370373	3.02319	0.00250127	0.0110791
AIMP2	2634.44	0.111803	1.08058	0.0350811	3.18697	0.0014377	0.00687695
LIG1	1575.44	0.111712	1.08051	0.0449002	2.488	0.0128463	0.0435454
P2RY2	1952.25	0.111706	1.08051	0.041998	2.6598	0.0078186	0.0288896
ITGA5	14071.6	0.111696	1.0805	0.0175165	6.3766	1.8106e-10	2.95643e-09
LSM10	1203.4	0.111641	1.08046	0.0510076	2.18871	0.0286179	0.0839721
CEP55	3598.84	0.111623	1.08044	0.0315667	3.5361	0.000406079	0.00230448
ENOX2	2581.99	0.111618	1.08044	0.0376509	2.96454	0.00303134	0.0129905
TBC1D1	3665.89	0.11154	1.08038	0.0302059	3.69266	0.000221922	0.00135627
CYLD	6098.02	0.111537	1.08038	0.0244113	4.56907	4.89902e-06	4.24061e-05
TBL2	3472.09	0.111499	1.08035	0.0304119	3.66628	0.000246101	0.00147959
ITPR1	1503.08	0.111469	1.08033	0.0474256	2.3504	0.0187531	0.0594855
ZNF618	4439.39	0.111107	1.08006	0.0310681	3.57624	0.000348578	0.00201477
FPGS	3597.89	0.110921	1.07992	0.0348946	3.17873	0.0014792	0.00704963
TP53I11	3745.08	0.110844	1.07986	0.0295522	3.7508	0.00017627	0.00110555
MDFI	2456.17	0.110684	1.07974	0.0378254	2.92619	0.00343139	0.0144126
FAM83A	5832.55	0.110438	1.07956	0.0250357	4.41121	1.02795e-05	8.36385e-05
MRPS17	4322.64	0.110337	1.07948	0.0273533	4.03377	5.48894e-05	0.00038157
CD109	12396.9	0.110259	1.07942	0.0184604	5.97272	2.33335e-09	3.31792e-08
SEPHS2	3738.27	0.110201	1.07938	0.030042	3.66824	0.000244226	0.00146955
DERA	2157.94	0.110191	1.07937	0.0382481	2.88097	0.00396456	0.0162949
TMCO4	1221.29	0.110176	1.07936	0.0506423	2.17557	0.0295872	0.0863402
SREK1IP1	2476.36	0.110139	1.07933	0.0365271	3.01528	0.00256744	0.0113373
ZWINT	3136.47	0.110092	1.0793	0.0326824	3.36854	0.000755673	0.00394273
DRAP1	12010.6	0.10966	1.07897	0.0205672	5.33178	9.72549e-08	1.11976e-06
DDX52	4571.55	0.109617	1.07894	0.0281651	3.89193	9.94485e-05	0.000657303
ECI2	3092.02	0.109392	1.07877	0.0322661	3.39031	0.000698149	0.00369084
YARS	15173	0.109352	1.07874	0.0169829	6.43894	1.20312e-10	1.99841e-09
IRF5	1978.78	0.109254	1.07867	0.0425118	2.56997	0.0101707	0.035837
SLC30A4	1317.88	0.10925	1.07867	0.0494979	2.20716	0.027303	0.0809568
CCDC91	2709.32	0.109213	1.07864	0.0358949	3.04259	0.00234551	0.0105058
PFKP	5609.28	0.109175	1.07861	0.0259311	4.21017	2.55178e-05	0.000192678
RPS27A	25682.6	0.109138	1.07858	0.0166429	6.55763	5.46685e-11	9.38509e-10
C9orf16	4211.13	0.109104	1.07856	0.0320651	3.40258	0.000667527	0.00354722
ACSF2	3113.6	0.109088	1.07855	0.0318766	3.4222	0.000621161	0.00333164
PPP2R3C	2036.82	0.109026	1.0785	0.0458203	2.37944	0.0173391	0.0559412
MRPS33	2478.64	0.109013	1.07849	0.03629	3.00393	0.00266516	0.0116613
TOMM7	6431.62	0.108906	1.07841	0.0254128	4.28546	1.82363e-05	0.000142914
MRPS11	1690.1	0.108902	1.07841	0.045673	2.38438	0.0171079	0.0553781
EEF1A1	84288.9	0.108836	1.07836	0.0122123	8.91203	5.01046e-19	1.67042e-17
MRPL50	2431.11	0.108793	1.07833	0.0357821	3.04044	0.00236233	0.0105647
FRMD8	7615.91	0.108706	1.07826	0.0227984	4.76814	1.85935e-06	1.7416e-05
CPQ	1418.33	0.108702	1.07826	0.0477514	2.27642	0.0228208	0.0695762
CFL1	127643	0.108634	1.07821	0.0111467	9.74583	1.92203e-22	7.95898e-21
CXCL16	5810.44	0.1086	1.07818	0.0259708	4.18161	2.89447e-05	0.000215705
ICK	2291.67	0.108529	1.07813	0.0381878	2.84199	0.00448329	0.0181007
AF127577.4	1426.04	0.10851	1.07811	0.0483341	2.24501	0.0247678	0.0747037
CHML	2833.37	0.108504	1.07811	0.0336571	3.22381	0.00126497	0.00616393
TRANK1	1258.33	0.108428	1.07805	0.0511989	2.11778	0.0341937	0.0967946
CEBPG	10665.6	0.108371	1.07801	0.0193191	5.60954	2.0287e-08	2.58197e-07
TMEM14B	3853.09	0.108349	1.07799	0.031091	3.48489	0.000492339	0.00273249
LRRC41	5079	0.108348	1.07799	0.0267403	4.05186	5.08117e-05	0.000355979
RWDD2B	2276.44	0.108327	1.07798	0.0399032	2.71475	0.0066326	0.0251528
KIZ	1847.07	0.108262	1.07793	0.0412248	2.62613	0.00863609	0.0313522
HOXC13-AS	1149.87	0.108252	1.07792	0.0512616	2.11176	0.0347066	0.0978965
ATP5ME	2467.36	0.108019	1.07775	0.0367478	2.93947	0.0032877	0.0139149
CCDC115	2238.72	0.107987	1.07772	0.0376198	2.87049	0.00409832	0.0167822
ACSL5	1382.23	0.107962	1.0777	0.0479494	2.25157	0.0243494	0.0735499
EIF2A	8004.31	0.107763	1.07756	0.0251109	4.29149	1.7748e-05	0.000139355
UEVLD	3767.95	0.107729	1.07753	0.0297834	3.6171	0.000297922	0.00175732
POT1	3629.53	0.107657	1.07748	0.0318244	3.38285	0.000717376	0.00377443
SLC4A1AP	2476.39	0.10764	1.07746	0.0368263	2.9229	0.00346785	0.014553
LTA4H	9148.44	0.107563	1.07741	0.0214681	5.01035	5.43316e-07	5.62053e-06
MAP7D3	2587.66	0.107511	1.07737	0.0349924	3.07242	0.00212331	0.009655
TENM4	1978.61	0.107289	1.0772	0.0411669	2.6062	0.00915523	0.0329126
INTS7	3363.82	0.107162	1.07711	0.0322158	3.32638	0.000879826	0.00448943
GAS5	5264.07	0.107059	1.07703	0.025099	4.26548	1.99476e-05	0.000154767
IRAK2	2269.03	0.107041	1.07702	0.0380424	2.81373	0.00489698	0.0195186
INCENP	4530.4	0.106984	1.07697	0.0268517	3.98425	6.76932e-05	0.000462522
MRPL45	2113.68	0.106963	1.07696	0.0385574	2.77414	0.00553486	0.0216056
CIB2	1859.47	0.106926	1.07693	0.0430181	2.48562	0.0129327	0.0437762
NDUFA12	2485.4	0.106871	1.07689	0.0367931	2.90464	0.00367674	0.0153325
TPX2	10662.4	0.106817	1.07685	0.0190605	5.6041	2.09341e-08	2.65419e-07
LACTB2	2691.44	0.106757	1.0768	0.0346659	3.07959	0.00207288	0.00945863
RASSF3	1606.29	0.106692	1.07676	0.0439902	2.42536	0.0152934	0.0504942
RBM3	2742.35	0.106686	1.07675	0.0361577	2.95056	0.00317199	0.0134927
ATG4A	1543.87	0.106576	1.07667	0.0469997	2.26758	0.0233547	0.0709778
DMKN	7142.59	0.106542	1.07664	0.0224086	4.75452	1.98917e-06	1.85239e-05
ATF6	11016.5	0.106425	1.07656	0.0187262	5.68321	1.32189e-08	1.72205e-07
GHITM	23206.8	0.106344	1.0765	0.0167154	6.36206	1.99071e-10	3.23215e-09
SMARCA1	5803.05	0.106161	1.07636	0.0247104	4.2962	1.73753e-05	0.000136728
DPY19L1	2746.56	0.10614	1.07634	0.0348594	3.04481	0.00232827	0.0104514
CNDP2	13141.1	0.106078	1.0763	0.0175836	6.03277	1.6117e-09	2.33924e-08
AKNA	1948.84	0.105958	1.07621	0.0488729	2.16804	0.0301558	0.0876079
UTP4	5283.35	0.105935	1.07619	0.0265955	3.98319	6.79956e-05	0.000464367
GMFB	6607.03	0.105926	1.07618	0.0235298	4.50178	6.7388e-06	5.68251e-05
H1FX	17508.6	0.105915	1.07618	0.0310805	3.40778	0.000654943	0.00348562
ENTPD7	2100.67	0.105861	1.07614	0.0416364	2.54251	0.011006	0.0383196
ZNF641	2069.67	0.105693	1.07601	0.040434	2.61395	0.0089501	0.0322801
DNASE2	3868.32	0.105688	1.07601	0.0329374	3.20877	0.00133305	0.00644938
PFDN4	2039.09	0.105652	1.07598	0.0440162	2.4003	0.0163818	0.053459
MRPL20	2245.61	0.105626	1.07596	0.0378161	2.79315	0.00521972	0.020605
INTS12	1337.31	0.105538	1.0759	0.0474803	2.22278	0.0262307	0.0783759
KLHL42	2648.79	0.105519	1.07588	0.0366296	2.8807	0.00396788	0.0163038
LMAN2L	3882.14	0.105479	1.07585	0.0307022	3.43555	0.000591356	0.00319084
PI4K2B	2101.45	0.105385	1.07578	0.0394669	2.67022	0.00758021	0.0281447
CDK7	1251.2	0.105366	1.07577	0.0501188	2.10232	0.0355253	0.0996026
POMT2	2669.79	0.105098	1.07557	0.0349183	3.00981	0.00261408	0.0114868
VLDLR	1698.68	0.105086	1.07556	0.0430397	2.44161	0.014622	0.0487481
DNAJC9	3446.94	0.105063	1.07554	0.0313395	3.35242	0.000801082	0.00413758
LRRC8E	1916.05	0.104819	1.07536	0.0408809	2.56401	0.0103469	0.0363509
PLPPR2	1931.88	0.104726	1.07529	0.0414127	2.52884	0.0114441	0.0395716
TMEM134	2557.83	0.104464	1.07509	0.0348804	2.99492	0.00274519	0.0119568
APEX2	1260.25	0.104322	1.07499	0.0491604	2.12207	0.0338318	0.096149
TTF2	4268.18	0.104299	1.07497	0.0280009	3.72484	0.00019544	0.00121047
DIPK1A	2258.37	0.104282	1.07496	0.0383823	2.71693	0.00658906	0.025031
ANXA3	2997.41	0.104268	1.07495	0.0330642	3.1535	0.00161327	0.00758296
GSTM1	1466.07	0.104086	1.07481	0.0465002	2.23839	0.0251957	0.075851
PSMD7	10412.3	0.104073	1.0748	0.0190196	5.47187	4.45317e-08	5.3907e-07
SYNGR2	5925.19	0.104054	1.07479	0.0252796	4.11613	3.85292e-05	0.000279327
TPCN1	3089.32	0.104009	1.07476	0.0330549	3.14656	0.00165205	0.00773993
LAMTOR5	2634.18	0.103972	1.07473	0.0345183	3.01207	0.00259472	0.0114332
UBE2D1	3413.54	0.103911	1.07468	0.0307972	3.37404	0.000740724	0.00387458
IQCB1	1600.42	0.10369	1.07452	0.0441033	2.35106	0.0187198	0.0594855
MMP11	1391.8	0.103584	1.07444	0.0491409	2.1079	0.0350395	0.0985676
KDELC1	1451.05	0.103517	1.07439	0.048809	2.12086	0.0339334	0.0963425
UGDH	2645.53	0.103513	1.07439	0.0352393	2.93743	0.00330947	0.0139905
TINAGL1	55401.8	0.10335	1.07426	0.0129427	7.9852	1.4029e-15	3.59969e-14
MOB1B	3474.76	0.103345	1.07426	0.0307306	3.36295	0.000771154	0.00400749
OSTC	4244.73	0.103116	1.07409	0.0285686	3.60944	0.000306863	0.00180119
CSTF2	2038.23	0.103085	1.07407	0.0428601	2.40515	0.0161659	0.0528653
CREB3	2319.71	0.103055	1.07405	0.036949	2.78913	0.00528503	0.0208056
PPP1R13L	7749.09	0.103005	1.07401	0.0234332	4.39567	1.10431e-05	8.94974e-05
GOLT1B	3951	0.102969	1.07398	0.0306698	3.35735	0.000786925	0.00407324
ANAPC13	3653.52	0.102882	1.07392	0.0300325	3.42568	0.000613261	0.00329788
C12orf75	2193.2	0.102729	1.0738	0.0384897	2.669	0.00760779	0.0282398
RPS28	5542.79	0.102604	1.07371	0.0299555	3.42521	0.000614334	0.00330242
LIG4	4588.6	0.102544	1.07367	0.0276648	3.70667	0.000210004	0.00129287
RAP2A	3913.61	0.102345	1.07352	0.028827	3.55031	0.000384771	0.00219309
MDFIC	2493.7	0.10232	1.0735	0.0353949	2.89083	0.0038423	0.0158604
CPOX	3799.99	0.102171	1.07339	0.0297469	3.43468	0.000593249	0.00319985
IVD	2193.62	0.10214	1.07336	0.0403141	2.53361	0.0112894	0.0391564
RXYLT1	1334.57	0.102115	1.07335	0.0483524	2.11188	0.0346965	0.0978901
MTERF1	2545.67	0.102111	1.07334	0.0393296	2.59629	0.00942357	0.0336758
NT5DC1	3182.47	0.102079	1.07332	0.0326452	3.12691	0.00176651	0.00821192
UPF3A	3594.65	0.10191	1.07319	0.0311752	3.26893	0.00107956	0.00537311
TNC	30973.8	0.101799	1.07311	0.0136702	7.44678	9.56449e-14	2.10363e-12
CPT2	3100.17	0.101627	1.07298	0.0325488	3.1223	0.00179447	0.00831495
ILF2	14944.6	0.101578	1.07295	0.0168744	6.01965	1.74797e-09	2.51922e-08
DCTPP1	1393.06	0.101542	1.07292	0.0479519	2.11758	0.0342108	0.0968193
PHKA1	2356.85	0.101519	1.0729	0.0375967	2.7002	0.00692968	0.0260866
ZCCHC3	3213.07	0.101505	1.07289	0.0368355	2.75562	0.00585806	0.0226458
PRKAB1	1577.86	0.101465	1.07286	0.0451201	2.24878	0.0245268	0.0740389
SH3BGRL	3073.26	0.101386	1.0728	0.0326267	3.10745	0.00188708	0.00868251
EIF1B	1344.86	0.101313	1.07275	0.0482038	2.10178	0.0355729	0.0997167
CHMP1B	13694.5	0.101269	1.07272	0.0194121	5.21679	1.82054e-07	2.01071e-06
PNPLA4	2327.62	0.101258	1.07271	0.0392618	2.57904	0.00990751	0.0350729
PLEKHA4	3035.37	0.101096	1.07259	0.0348205	2.90333	0.00369215	0.0153775
FAM204A	3296.93	0.101059	1.07256	0.0321654	3.14184	0.00167887	0.00784511
RABGGTB	3208.99	0.101019	1.07253	0.0325348	3.10496	0.00190307	0.00874489
DDX59	1554.73	0.10096	1.07249	0.0453943	2.22406	0.0261443	0.0782315
GALE	1705.71	0.10095	1.07248	0.0454866	2.21933	0.0264642	0.0789585
PSMC4	6942.64	0.100888	1.07243	0.0227459	4.43544	9.18854e-06	7.54027e-05
UTP11	2669.43	0.100845	1.0724	0.0374473	2.69297	0.00708182	0.0265619
PNO1	3283.1	0.100842	1.0724	0.0328107	3.07344	0.00211608	0.0096252
FAM111B	2408.6	0.100833	1.07239	0.0364118	2.76923	0.00561888	0.0218683
MOCOS	4102.14	0.100791	1.07236	0.0283246	3.55842	0.000373095	0.00213671
EXOSC1	1403.67	0.100767	1.07234	0.0479812	2.10014	0.0357169	0.0999837
OAZ1	27379.3	0.100738	1.07232	0.0135279	7.44664	9.57459e-14	2.10363e-12
UBE2T	1593.75	0.100726	1.07231	0.0442157	2.27805	0.0227236	0.0693385
GSTO1	4221.67	0.100587	1.07221	0.0287757	3.49556	0.000473071	0.00263983
NDUFS8	14955.5	0.100402	1.07207	0.0179818	5.58353	2.35688e-08	2.98116e-07
FASTKD2	4017.29	0.100376	1.07205	0.0293372	3.42147	0.000622841	0.00333816
RALA	7707.54	0.100373	1.07205	0.024011	4.18027	2.91167e-05	0.000216664
RAB31	11003.1	0.100342	1.07203	0.02091	4.79876	1.59648e-06	1.51218e-05
COL5A1	23058.6	0.100126	1.07187	0.0147655	6.78106	1.193e-11	2.18931e-10
VAT1	14379.1	0.0998006	1.07163	0.01815	5.49865	3.82703e-08	4.68404e-07
BZW1	10069.5	0.09979	1.07162	0.0194969	5.11825	3.08385e-07	3.31924e-06
MTIF2	3948.46	0.099788	1.07162	0.0327296	3.04886	0.00229713	0.0103342
ABRACL	2031.97	0.099732	1.07157	0.0417123	2.39095	0.016805	0.054582
CHMP2B	4291.02	0.0995668	1.07145	0.0281796	3.5333	0.000410411	0.00232539
ZNF496	4030.1	0.0995417	1.07143	0.0300083	3.31714	0.000909447	0.00462579
GALNT7	12973.3	0.09942	1.07134	0.0173893	5.7173	1.08232e-08	1.42026e-07
NSMCE3	1566.46	0.0993788	1.07131	0.0464816	2.13802	0.0325149	0.0929765
NIPSNAP2	59108	0.0993506	1.07129	0.0116594	8.52104	1.58125e-17	4.64643e-16
HEATR5A	1928.58	0.0993386	1.07128	0.0419735	2.3667	0.0179476	0.057513
YIPF1	2325.15	0.0992674	1.07123	0.0376713	2.6351	0.00841131	0.0306757
LANCL1	6024.42	0.0992243	1.0712	0.0238842	4.15439	3.2615e-05	0.000239962
TYW3	2824.14	0.099202	1.07118	0.0348461	2.84686	0.00441524	0.0178812
STXBP3	2919.71	0.099151	1.07114	0.0352734	2.81093	0.0049399	0.0196407
MRPL13	4300.81	0.0991393	1.07113	0.0286352	3.46215	0.000535887	0.00293339
ZNF133	1759.92	0.0991112	1.07111	0.0420014	2.35971	0.018289	0.0583759
RPS11	52827.6	0.0990963	1.0711	0.0122566	8.08513	6.20969e-16	1.6493e-14
GATA6	1382.79	0.0990313	1.07105	0.0468145	2.1154	0.0343958	0.0971371
RPA2	2497.48	0.0990032	1.07103	0.0361122	2.74154	0.00611512	0.0234879
UBC	24078.8	0.0987259	1.07083	0.0164462	6.00298	1.93731e-09	2.77817e-08
UBE2J1	4107.56	0.0987102	1.07082	0.029024	3.40098	0.000671447	0.00356278
ENO2	1844.57	0.0986132	1.07074	0.044201	2.23102	0.0256799	0.0771066
HSP90AB1	132649	0.0986112	1.07074	0.0108197	9.11401	7.93951e-20	2.769e-18
SMIM13	3407.91	0.098425	1.0706	0.0321651	3.05999	0.00221342	0.0100078
BCKDK	1761.72	0.0983556	1.07055	0.0427181	2.30243	0.0213107	0.0659658
TRIM5	3080.5	0.0983086	1.07052	0.034534	2.84672	0.00441717	0.017884
RPLP0	56203.8	0.0982264	1.07046	0.0127709	7.6914	1.45539e-14	3.48541e-13
POMGNT1	6244.59	0.0981577	1.07041	0.025625	3.83054	0.000127863	0.000825738
NSA2	3938.54	0.0980733	1.07034	0.0294153	3.33409	0.000855775	0.00438695
ZNF746	1811.99	0.0980158	1.0703	0.0412462	2.37636	0.0174844	0.0563052
ADO	5178.84	0.0978926	1.07021	0.0256649	3.81425	0.000136595	0.000877005
AGPS	11532.5	0.0978781	1.0702	0.0182386	5.36652	8.02703e-08	9.3242e-07
KREMEN2	2083.23	0.0978611	1.07019	0.0391316	2.50082	0.0123905	0.0423096
RPL14	13486.3	0.0978364	1.07017	0.0198674	4.92446	8.45925e-07	8.3944e-06
PRKCA	1769.17	0.0977921	1.07013	0.0434203	2.25222	0.0243083	0.0734623
GPAM	3323.97	0.0977618	1.07011	0.0339469	2.87985	0.00397871	0.0163436
WARS2	1664.89	0.0977188	1.07008	0.0429114	2.27722	0.0227729	0.0694596
SPOCK1	1667.57	0.0976314	1.07002	0.0434646	2.24623	0.0246893	0.0744827
RPL23	35817.5	0.0976277	1.07001	0.013855	7.04638	1.83632e-12	3.62944e-11
PLOD1	11613.6	0.0976064	1.07	0.0195121	5.00234	5.66373e-07	5.82549e-06
INSIG2	2349.23	0.0975389	1.06995	0.0386575	2.52316	0.0116307	0.0400579
PSMD14	6909.12	0.0974814	1.0699	0.0239988	4.06194	4.86676e-05	0.000343513
SLC11A2	3974.51	0.0974251	1.06986	0.0287493	3.38878	0.000702044	0.0037087
DTX3L	11230.7	0.0974007	1.06984	0.0196145	4.96575	6.84353e-07	6.91524e-06
EEF1B2	8677.25	0.097271	1.06975	0.0202775	4.797	1.61058e-06	1.52241e-05
TRMT5	2885.7	0.0971279	1.06964	0.0331903	2.9264	0.00342911	0.0144113
SSBP1	6437.11	0.0971011	1.06962	0.0241556	4.01981	5.82453e-05	0.000403144
TOP1MT	3951.36	0.096974	1.06953	0.0292587	3.31436	0.000918518	0.00466532
PYGL	7984.63	0.0969581	1.06952	0.0214577	4.51858	6.22571e-06	5.29332e-05
TMEM101	1631.39	0.096957	1.06952	0.0438111	2.21307	0.0268931	0.0799889
ZFAND5	25201.5	0.0969461	1.06951	0.0152139	6.37219	1.86349e-10	3.03589e-09
STMN1	11214.9	0.0968892	1.06946	0.0198907	4.87107	1.10996e-06	1.08055e-05
MRPS34	2729.91	0.0967257	1.06934	0.0357518	2.70548	0.00682062	0.025757
POLR2L	4958.19	0.096682	1.06931	0.0311542	3.10334	0.00191353	0.0087845
NFKBIB	2740.76	0.0966313	1.06927	0.0347401	2.78155	0.00541003	0.0211932
POLR2G	2763.17	0.0966114	1.06926	0.0355772	2.71554	0.00661678	0.0251193
DNTTIP1	2578.45	0.096538	1.0692	0.0348544	2.76975	0.00560994	0.0218394
BTRC	4380.61	0.09646	1.06915	0.0276966	3.48274	0.000496308	0.00274619
PELI3	3000.19	0.0964342	1.06913	0.0331034	2.91312	0.00357834	0.0149757
PTMA	46731.3	0.0963701	1.06908	0.0407519	2.3648	0.0180398	0.0577141
KIF11	5652.28	0.096326	1.06905	0.0263089	3.66135	0.000250893	0.00150714
HCFC1R1	2890.77	0.0960545	1.06885	0.0343695	2.79476	0.00519377	0.0205082
MRPS26	2986.95	0.0959362	1.06876	0.0325465	2.94766	0.00320189	0.0136052
KIAA1143	2337.48	0.0959035	1.06873	0.0381376	2.51467	0.0119144	0.0409271
OXA1L	6141.43	0.0958644	1.06871	0.0252195	3.8012	0.000143996	0.000919594
ACAT1	2297.99	0.0957806	1.06864	0.0377174	2.53942	0.0111035	0.0386216
RPL37A	38207.2	0.0957145	1.06859	0.0145027	6.59978	4.11761e-11	7.16294e-10
TAX1BP1	13299.2	0.0957044	1.06859	0.0172797	5.53854	3.0501e-08	3.79454e-07
CAPG	8905.51	0.0956383	1.06854	0.0228456	4.18629	2.83552e-05	0.000211655
NSRP1	3255.59	0.0954632	1.06841	0.0363959	2.62291	0.00871825	0.031595
RPS15A	6997.08	0.095426	1.06838	0.0220756	4.32268	1.54142e-05	0.000122368
PCBP1	19061.4	0.0954191	1.06838	0.0152947	6.23871	4.41202e-10	6.84626e-09
ATF4	28692.6	0.0951858	1.0682	0.0136558	6.97035	3.1615e-12	6.12232e-11
DNPEP	3560.76	0.0950931	1.06813	0.0317687	2.9933	0.00275981	0.012006
PPIL1	4708.4	0.0950028	1.06807	0.0264447	3.59251	0.000327511	0.00190604
RPL23A	10572.2	0.0949915	1.06806	0.020372	4.66284	3.11881e-06	2.8079e-05
NIT2	2438.86	0.0949122	1.068	0.037233	2.54914	0.0107989	0.03769
RAN	18486.4	0.0948778	1.06797	0.0159523	5.94761	2.72091e-09	3.81805e-08
PIM1	4683.69	0.0948743	1.06797	0.0269314	3.52281	0.000426995	0.00240608
FAU	23465.8	0.0948627	1.06796	0.0296016	3.20465	0.00135225	0.00652249
KYAT3	1853.41	0.0948613	1.06796	0.0425069	2.23167	0.0256368	0.0770015
PSMD10	4694.39	0.0948334	1.06794	0.0271827	3.48874	0.000485304	0.00269866
TTC31	1951.44	0.0946638	1.06782	0.0410601	2.30549	0.021139	0.0654907
PRR11	3000.02	0.0946505	1.06781	0.034473	2.74564	0.00603923	0.0232523
NELFE	4962.87	0.0945996	1.06777	0.0264927	3.57078	0.000355924	0.0020531
RPL13A	51199.1	0.0945673	1.06775	0.0135297	6.98959	2.75694e-12	5.35332e-11
MRPL51	3931.13	0.0945179	1.06771	0.0286057	3.30416	0.000952615	0.00481468
GJB5	1830.34	0.0944965	1.06769	0.0428966	2.20289	0.0276025	0.0816259
COL4A2	18951.9	0.0944246	1.06764	0.0156792	6.02229	1.71963e-09	2.48259e-08
ELP3	2607.08	0.0943727	1.0676	0.0353108	2.67263	0.0075259	0.0279937
UROD	2189.87	0.0942906	1.06754	0.0381721	2.47015	0.0135057	0.0454269
INTS10	3883.52	0.0942069	1.06748	0.0295999	3.18267	0.00145923	0.00696371
NARS	21570	0.0941403	1.06743	0.0148747	6.3289	2.46921e-10	3.94223e-09
BIRC5	2402.46	0.0941103	1.06741	0.036124	2.6052	0.00918204	0.0329759
VARS2	1758.82	0.0940663	1.06737	0.0437386	2.15064	0.0315043	0.0907666
PRDX6	15694.5	0.0940366	1.06735	0.0168755	5.57236	2.51312e-08	3.16208e-07
ELP4	2096.93	0.0939832	1.06731	0.0387231	2.42706	0.0152218	0.0503274
PUS7	3023.9	0.0939569	1.06729	0.034336	2.7364	0.00621154	0.0237693
GSKIP	2307.23	0.0938901	1.06724	0.0385514	2.43545	0.0148731	0.0494018
TYMS	1847.12	0.0938602	1.06722	0.0413686	2.26887	0.023276	0.0707687
PLSCR1	4878.08	0.093852	1.06722	0.0263411	3.56296	0.000366704	0.00210514
STEAP3	7131.67	0.0937762	1.06716	0.0236258	3.96923	7.21053e-05	0.00048941
PGD	9267.78	0.0937161	1.06712	0.0200976	4.66304	3.11573e-06	2.80689e-05
TMEM9	6292.06	0.0933908	1.06687	0.0238516	3.9155	9.02172e-05	0.000600988
ATE1	4086.79	0.0933796	1.06687	0.0281102	3.32192	0.000894019	0.00455376
GPD2	6057.66	0.0933728	1.06686	0.0253651	3.68115	0.000232186	0.00140653
SLC25A13	5721.62	0.0933715	1.06686	0.0249894	3.73645	0.000186638	0.00116096
ME1	5882.36	0.0933281	1.06683	0.0261397	3.57036	0.000356497	0.00205558
BTF3	14842.7	0.0932879	1.0668	0.0171397	5.4428	5.24505e-08	6.27528e-07
ACTR10	5500.27	0.0931182	1.06667	0.0248619	3.74542	0.000180094	0.00112806
TESK1	1575.44	0.0930448	1.06662	0.0441223	2.10879	0.0349623	0.0984082
PAFAH2	1796.14	0.0930295	1.06661	0.0428056	2.1733	0.0297577	0.0867847
MLF1	2913.76	0.0930286	1.06661	0.0333707	2.78773	0.00530785	0.020884
EEFSEC	2297.99	0.0929399	1.06654	0.0371594	2.50111	0.0123804	0.0422933
ABCF2	7656.1	0.0928834	1.0665	0.022041	4.21411	2.50762e-05	0.000190042
POLR3C	2333.36	0.0928221	1.06645	0.0402437	2.3065	0.0210827	0.0653366
RIMS3	2620.08	0.09279	1.06643	0.0354175	2.61989	0.00879578	0.0318354
SSX2IP	3269.52	0.0927814	1.06642	0.0314333	2.95169	0.00316037	0.0134472
ODF2	3258.25	0.0926925	1.06636	0.0314808	2.94441	0.00323573	0.0137313
UBIAD1	2497.4	0.0926856	1.06635	0.0355766	2.60524	0.00918101	0.0329759
SEC11C	2275.17	0.0926668	1.06634	0.0377858	2.45242	0.0141898	0.0474942
GSTCD	2158.96	0.0926394	1.06632	0.0404895	2.28799	0.0221384	0.0680152
ELMOD2	3396.58	0.0926123	1.0663	0.0326961	2.83252	0.00461825	0.0185829
CAPNS1	18637.6	0.092612	1.0663	0.0168301	5.50276	3.73882e-08	4.57997e-07
STK10	2455.89	0.0925105	1.06622	0.0360563	2.56573	0.010296	0.0362162
BROX	6768.11	0.0924892	1.06621	0.0242047	3.82112	0.000132848	0.000854856
POMP	3254.66	0.0924214	1.06616	0.0337186	2.74097	0.00612589	0.0235001
CDIP1	1942.07	0.0923103	1.06608	0.040017	2.30678	0.0210672	0.0653259
MFAP2	3261.65	0.0922934	1.06606	0.032196	2.86661	0.00414891	0.0169555
MAN2A2	2762.81	0.0922687	1.06605	0.0378665	2.43668	0.0148226	0.0492772
PTGES2	4969.38	0.0922189	1.06601	0.0267306	3.44993	0.000560728	0.00304616
HYOU1	16486.7	0.0921993	1.06599	0.0167784	5.49512	3.90437e-08	4.76247e-07
SFXN1	3412.49	0.0921757	1.06598	0.0305056	3.0216	0.00251445	0.0111307
RPS25	18287.5	0.0921016	1.06592	0.0206225	4.46606	7.96719e-06	6.64811e-05
NTPCR	3330.25	0.0920674	1.0659	0.0310296	2.96708	0.00300639	0.012899
RPL39	1796.04	0.0920622	1.06589	0.0425177	2.16527	0.0303672	0.0881151
CD40	2070.4	0.0919152	1.06578	0.0403812	2.27619	0.0228349	0.0696043
SLF2	5256.69	0.0918773	1.06576	0.0254857	3.60505	0.000312091	0.0018274
NDRG2	2617.81	0.0918471	1.06573	0.0360149	2.55025	0.0107645	0.0375974
IBTK	4266.24	0.0917855	1.06569	0.0290938	3.15481	0.00160603	0.00755386
EPB41L1	11779.7	0.0917841	1.06569	0.0206923	4.43566	9.17904e-06	7.53678e-05
SLC37A2	3808.59	0.0916974	1.06562	0.0334197	2.74381	0.00607302	0.0233636
LSM8	2666.48	0.0916098	1.06556	0.035226	2.60063	0.00930525	0.0333031
TLNRD1	2114.1	0.0915566	1.06552	0.0383888	2.38498	0.0170799	0.0553
CAD	6839.06	0.0915391	1.06551	0.023144	3.9552	7.6471e-05	0.000515977
HNRNPAB	11506.6	0.0915089	1.06548	0.0192487	4.75403	1.99402e-06	1.85571e-05
PTTG1	2754.11	0.0914844	1.06547	0.034824	2.62705	0.00861289	0.0312838
KLC3	1924.64	0.0914421	1.06543	0.0411881	2.22011	0.0264114	0.0788172
TMSB4X	32287.3	0.0913484	1.06537	0.0377001	2.42302	0.0153919	0.0507261
FECH	3942.6	0.0913197	1.06534	0.0303467	3.00921	0.00261928	0.0115026
RPL7L1	13378.1	0.0913077	1.06534	0.0181361	5.03457	4.78913e-07	4.9866e-06
MFAP3	2720.47	0.0912845	1.06532	0.0339178	2.69135	0.0071164	0.0266568
KIF1BP	4312.33	0.0911792	1.06524	0.0286831	3.17884	0.00147865	0.00704936
TMPO	10006.9	0.0911476	1.06522	0.0200165	4.55363	5.27283e-06	4.53413e-05
C1RL	3442.45	0.0911467	1.06522	0.0321811	2.8323	0.00462138	0.0185903
RASGRF1	2114.37	0.0910994	1.06518	0.0388162	2.34694	0.0189283	0.0599075
EIF6	7360.85	0.0910842	1.06517	0.0226505	4.02128	5.78824e-05	0.000401018
NEURL1B	2228.05	0.0910657	1.06516	0.0379005	2.40276	0.016272	0.0531756
TNK1	1960.25	0.09105	1.06515	0.04221	2.15707	0.0309999	0.0895532
BAK1	2248.06	0.0910358	1.06513	0.0429929	2.11746	0.0342205	0.0968193
IGSF8	5574.79	0.0910075	1.06511	0.0271524	3.35173	0.000803086	0.00414495
EIF3E	26379.6	0.0909015	1.06504	0.0179445	5.0657	4.06892e-07	4.28325e-06
DNAJB12	6200.56	0.0908698	1.06501	0.0236629	3.84018	0.000122944	0.000796837
OGFOD1	4737.53	0.0908681	1.06501	0.0272895	3.32978	0.000869146	0.00443966
ESRP1	15932.6	0.0907903	1.06495	0.0166919	5.43919	5.35238e-08	6.37714e-07
PSMC6	5308.71	0.0907185	1.0649	0.0252267	3.59614	0.000322979	0.00188119
H2AFZ	9899.01	0.0904965	1.06474	0.0196792	4.59859	4.25366e-06	3.73371e-05
COPG1	19095.6	0.090496	1.06474	0.0182978	4.94572	7.58624e-07	7.58572e-06
BRCA1	1924.96	0.0904656	1.06471	0.0416979	2.16955	0.030041	0.0874468
TRIP4	1882.63	0.0903468	1.06463	0.0412895	2.18813	0.0286602	0.0840789
SMARCA2	3989.27	0.090278	1.06458	0.0301058	2.99869	0.00271147	0.0118387
TUBB	75570.6	0.0902314	1.06454	0.0120738	7.47331	7.82039e-14	1.74219e-12
SMPD1	2536.62	0.0901554	1.06448	0.0368941	2.44363	0.0145405	0.0485099
BID	2627.18	0.0900647	1.06442	0.0346534	2.59902	0.00934912	0.0334422
RFC4	2220.19	0.0900634	1.06442	0.0400153	2.25072	0.024403	0.0736962
ANKEF1	2557.97	0.0900613	1.06442	0.035204	2.55827	0.0105194	0.0368575
PRSS8	3828.68	0.0900557	1.06441	0.0305681	2.94607	0.00321838	0.0136698
RPL37	41595.7	0.0900462	1.0644	0.0132847	6.77817	1.21707e-11	2.22779e-10
XXYLT1	3057.93	0.0898414	1.06425	0.0367842	2.44239	0.0145904	0.048665
RFXANK	1923.58	0.0898063	1.06423	0.0409555	2.19278	0.0283233	0.0833289
RPUSD3	2619.04	0.0897794	1.06421	0.0358053	2.50743	0.0121611	0.0416552
NDUFS6	3719.15	0.0897129	1.06416	0.0324346	2.76596	0.00567553	0.022035
HNRNPA0	15301.3	0.0897071	1.06415	0.0207559	4.322	1.54622e-05	0.000122682
TGFA	6644.19	0.0895688	1.06405	0.0250896	3.56996	0.000357036	0.00205786
RRS1	3504.47	0.0894749	1.06398	0.0306544	2.91883	0.00351346	0.0147272
FANCI	3688.43	0.0894643	1.06398	0.0322069	2.7778	0.00547279	0.0213982
ATP6V1E1	4465.53	0.0894056	1.06393	0.0293442	3.04679	0.00231303	0.010396
EEF2	148807	0.0893369	1.06388	0.00968319	9.22598	2.80975e-20	1.0144e-18
PEBP1	7307.89	0.0893364	1.06388	0.023764	3.75932	0.000170374	0.00107373
RPL29	14518.6	0.089205	1.06378	0.0184038	4.84711	1.25276e-06	1.20892e-05
SLC30A5	3272.3	0.0891479	1.06374	0.0344694	2.58629	0.00970151	0.0344788
GAPDH	97236.9	0.089119	1.06372	0.0103149	8.63987	5.62786e-18	1.70965e-16
ZNF518B	2172.51	0.089034	1.06366	0.0409979	2.17167	0.0298805	0.0870546
TP53RK	2563.53	0.0889907	1.06363	0.035619	2.4984	0.0124754	0.0425187
TMEM147	3746.69	0.0889762	1.06362	0.0295435	3.0117	0.00259793	0.0114403
TIGD2	2317.14	0.0887432	1.06344	0.03693	2.40301	0.0162608	0.0531508
IMP4	3033.17	0.0886379	1.06337	0.0328422	2.6989	0.00695694	0.0261824
PRPS2	2870.88	0.0886072	1.06334	0.0335183	2.64354	0.00820432	0.0300965
BAD	4744.51	0.0885798	1.06332	0.0291062	3.04333	0.00233976	0.0104833
LAMTOR2	2798.37	0.0885241	1.06328	0.0383056	2.311	0.020833	0.0647382
CCDC86	3975.15	0.0884517	1.06323	0.030186	2.93022	0.00338719	0.0142603
HARS	2651.36	0.0884435	1.06322	0.0343887	2.57187	0.010115	0.0356756
AKTIP	2125.5	0.0884004	1.06319	0.0389733	2.26823	0.0233154	0.0708735
ANKRD40	5500.92	0.0883779	1.06317	0.025076	3.5244	0.000424448	0.00239642
NCS1	6337.64	0.0883401	1.06315	0.023891	3.69763	0.000217623	0.00133463
AARS	39467.4	0.0883255	1.06314	0.0121388	7.27632	3.43043e-13	7.1854e-12
SNX10	1974.77	0.0883112	1.06312	0.0402168	2.19588	0.0281009	0.082878
PRPS1	2873.99	0.0882547	1.06308	0.0339959	2.59604	0.00943057	0.0336916
PINK1	5450.36	0.0882499	1.06308	0.0252276	3.49814	0.000468509	0.00261539
WDR41	2452.3	0.0882427	1.06307	0.0363652	2.42657	0.0152424	0.0503837
GPR180	4655.87	0.0882032	1.06305	0.0281293	3.13564	0.0017148	0.00799671
ACP2	3989.81	0.0881946	1.06304	0.0294674	2.99296	0.00276289	0.0120121
PYURF	4028.95	0.0881901	1.06304	0.0300997	2.92993	0.00339039	0.0142696
NOSIP	2602.58	0.088104	1.06297	0.0375014	2.34935	0.0188062	0.0596132
AASDHPPT	4091.57	0.0880931	1.06296	0.0283957	3.10234	0.00191998	0.00880851
ZNF655	11246.6	0.0880459	1.06293	0.0187633	4.69244	2.69967e-06	2.45672e-05
ABCC5	5390.2	0.0879389	1.06285	0.0268488	3.27533	0.00105537	0.00526732
HMGCL	2379.53	0.0878786	1.06281	0.0378351	2.32267	0.0201967	0.0631569
MRE11	2362.28	0.0878152	1.06276	0.037684	2.3303	0.0197901	0.0621849
POLDIP2	6503.28	0.0877813	1.06273	0.0246324	3.56366	0.000365722	0.00210118
GSTP1	75847.6	0.0877394	1.0627	0.0109554	8.00881	1.15828e-15	2.98803e-14
MPHOSPH6	2762.96	0.0876815	1.06266	0.0350214	2.50366	0.0122917	0.0420524
MAPK3	3166.04	0.0875501	1.06256	0.0356857	2.45337	0.0141526	0.047403
LPCAT3	5727.44	0.0874423	1.06248	0.0241633	3.6188	0.000295972	0.00174726
RPS20	48714.3	0.0873387	1.06241	0.0267092	3.26999	0.00107552	0.00535809
GMPPA	2320.42	0.0873116	1.06239	0.0370712	2.35524	0.0185106	0.0589622
VPS35L	2951.07	0.0872636	1.06235	0.0344426	2.53359	0.0112899	0.0391564
CGGBP1	6334.29	0.087112	1.06224	0.023522	3.70343	0.000212703	0.00130668
RPS7	13453.3	0.0870957	1.06223	0.0202457	4.30193	1.69315e-05	0.000133748
DAXX	5245.56	0.0870933	1.06223	0.0257234	3.38576	0.000709814	0.00374287
UTP3	3330.13	0.0870304	1.06218	0.0332213	2.61971	0.00880033	0.0318358
WDR12	3231.96	0.0868638	1.06206	0.0323077	2.68864	0.00717433	0.0268388
MUS81	3306.1	0.0867601	1.06198	0.03203	2.70871	0.00675445	0.0255541
UBR7	3023.14	0.0866952	1.06193	0.0322725	2.68635	0.00722384	0.0269819
ATF7IP	10144.4	0.0866852	1.06193	0.0191746	4.52084	6.15955e-06	5.24328e-05
TMEM54	4107.08	0.0866359	1.06189	0.028773	3.01102	0.00260374	0.0114589
SSPN	2045.47	0.086535	1.06182	0.0410484	2.10812	0.0350204	0.0985329
ARHGEF3	2316.7	0.0864293	1.06174	0.0383558	2.25336	0.0242365	0.0732703
CDK2AP2	4969.86	0.0864151	1.06173	0.0277758	3.11117	0.00186349	0.00860428
DARS	8114.33	0.0863852	1.06171	0.0217526	3.97125	7.14962e-05	0.000485735
XRCC1	2316.77	0.0863508	1.06168	0.0365844	2.36032	0.0182594	0.0583173
DSN1	2125.06	0.0862933	1.06164	0.0390797	2.20813	0.0272349	0.0807883
MEAK7	10486.8	0.0862735	1.06162	0.0188813	4.56926	4.89457e-06	4.23931e-05
NECAP1	2188.16	0.0862226	1.06159	0.0398364	2.16442	0.0304322	0.0882682
MZT1	4427.9	0.0862067	1.06158	0.0324429	2.65719	0.00787959	0.029076
DDX54	5613.15	0.0860941	1.06149	0.0269257	3.19747	0.00138639	0.00666701
IL17RC	2657.08	0.0860859	1.06149	0.0347434	2.47776	0.0132209	0.044636
PNPLA8	4425.49	0.0860345	1.06145	0.0287894	2.98841	0.00280432	0.0121481
ERAL1	2843.05	0.0859665	1.0614	0.0342313	2.51134	0.0120273	0.0412853
ECT2	6554.27	0.0858533	1.06132	0.0233716	3.67341	0.000239338	0.00144377
SAMD12	3590.13	0.0858288	1.0613	0.0303964	2.82365	0.00474798	0.019025
TMEM138	2442.3	0.0857785	1.06126	0.03705	2.31521	0.0206016	0.0642273
SURF6	3346.05	0.0857381	1.06123	0.0325304	2.63563	0.00839805	0.0306421
TAF11	2012.76	0.0856585	1.06117	0.0397775	2.15344	0.031284	0.0902287
BLOC1S2	4548	0.0855841	1.06112	0.0282258	3.03212	0.00242844	0.0108099
FITM2	3716.26	0.0855315	1.06108	0.0307978	2.7772	0.005483	0.0214323
ARFGAP3	1965.18	0.0855256	1.06107	0.0394543	2.16771	0.0301806	0.0876622
TCEAL4	4746.18	0.0855073	1.06106	0.0273567	3.12565	0.00177414	0.0082404
NDUFB9	9821.37	0.0855064	1.06106	0.0222018	3.85133	0.000117479	0.000764175
MFF	3867.81	0.0854347	1.06101	0.0298821	2.85906	0.00424902	0.0173203
UBE2C	3791.55	0.0853729	1.06096	0.0303836	2.80983	0.00495669	0.0196857
FEN1	3575.74	0.0853714	1.06096	0.0321758	2.65328	0.00797146	0.0293471
SGPP1	3318.97	0.0852301	1.06086	0.0312717	2.72547	0.00642097	0.0244729
TGFBR1	5252.45	0.0852075	1.06084	0.0254661	3.34592	0.00082011	0.00422523
POGK	7164.88	0.0850324	1.06071	0.0255899	3.32289	0.000890913	0.00453955
DDIT4	12782.1	0.0848665	1.06059	0.0188257	4.50802	6.54342e-06	5.54051e-05
MRPS16	7973.43	0.0848405	1.06057	0.0215573	3.93558	8.29949e-05	0.000557268
TMEM41A	2968.98	0.0847534	1.06051	0.0338434	2.50428	0.0122701	0.0419917
GFPT1	10713.1	0.0847029	1.06047	0.0193891	4.36858	1.25057e-05	0.000100276
SORD	4018.68	0.0846964	1.06046	0.0286927	2.95185	0.0031588	0.0134445
CUL9	2890.77	0.0846905	1.06046	0.03315	2.55477	0.0106259	0.0371675
EFHD2	11410.2	0.0846642	1.06044	0.0191899	4.41191	1.02463e-05	8.34157e-05
RPS8	63462.2	0.084556	1.06036	0.015317	5.52039	3.38248e-08	4.17758e-07
PPCS	3183	0.0844436	1.06028	0.0348589	2.42244	0.0154168	0.0507884
KATNB1	2433.24	0.0843835	1.06023	0.0369226	2.28541	0.0222886	0.0683308
MRPS18B	4185.37	0.0843231	1.06019	0.0283231	2.97719	0.00290907	0.0125301
NUP133	7008.2	0.0842987	1.06017	0.022914	3.67892	0.00023422	0.00141646
IFT52	2794.51	0.084262	1.06015	0.0335844	2.50897	0.0121085	0.0415131
ALAS1	2473.31	0.0842538	1.06014	0.0378999	2.22306	0.0262118	0.0783518
MRPL49	11599	0.0842506	1.06014	0.0208374	4.04323	5.27202e-05	0.000367438
CRTAP	5913.56	0.0842343	1.06012	0.0247721	3.40037	0.00067294	0.00356676
COA4	2017.02	0.0842336	1.06012	0.0400982	2.10068	0.0356689	0.0998687
NRSN2	3328.25	0.0842185	1.06011	0.0328926	2.56041	0.0104549	0.0366585
TMX3	6353.76	0.0841677	1.06008	0.0231426	3.63691	0.000275925	0.00164037
MDC1	4830.63	0.0840912	1.06002	0.0281107	2.99143	0.00277676	0.0120505
DPY30	2197.25	0.0840744	1.06001	0.0388649	2.16325	0.0305221	0.0884576
ZNF358	2788.2	0.0840186	1.05997	0.0338306	2.48351	0.0130095	0.0439947
KLHL20	2270.17	0.0840068	1.05996	0.037212	2.25752	0.0239758	0.0726198
CCT6A	220293	0.0839884	1.05994	0.0112484	7.46667	8.2247e-14	1.82378e-12
KDELR1	17158	0.0837856	1.0598	0.0164236	5.10155	3.3689e-07	3.60714e-06
ZNF561	2458.08	0.0837697	1.05978	0.0367675	2.27836	0.022705	0.0692965
NIPSNAP1	5406.17	0.083643	1.05969	0.0263905	3.16943	0.00152736	0.00723835
TWNK	2317.83	0.0835668	1.05963	0.0365891	2.28393	0.0223758	0.0684662
MCM2	10578.8	0.0835181	1.0596	0.0195179	4.27905	1.87696e-05	0.000146417
FLYWCH1	2720.69	0.0834786	1.05957	0.0351373	2.37578	0.0175119	0.0563811
PTGR1	2590.99	0.0834768	1.05957	0.0356184	2.34365	0.0190963	0.060333
TUFT1	3220.5	0.0833218	1.05945	0.0315365	2.64208	0.0082399	0.0302038
EIF2S2	16397.7	0.0833191	1.05945	0.0163686	5.09019	3.57705e-07	3.80731e-06
ANLN	9058.51	0.0831177	1.0593	0.0209027	3.97641	6.99638e-05	0.000476902
DYNLL1	10695.1	0.0830777	1.05928	0.0207592	4.00196	6.28199e-05	0.000431481
RPS3	48309.5	0.0829937	1.05921	0.016572	5.00806	5.49826e-07	5.67153e-06
HSP90B1	53930.2	0.0829878	1.05921	0.0127204	6.524	6.84554e-11	1.16544e-09
CALML3	10371.5	0.0829875	1.05921	0.0201564	4.11718	3.83543e-05	0.0002782
COG6	3774.86	0.0829794	1.0592	0.0302453	2.74355	0.0060779	0.0233762
PMEPA1	25295.1	0.0829638	1.05919	0.0142419	5.82532	5.7002e-09	7.78576e-08
ASH2L	3252.92	0.0829489	1.05918	0.0330496	2.50983	0.0120788	0.0414325
EMC7	3309.25	0.0829474	1.05918	0.0323171	2.56667	0.0102681	0.0361358
PARP4	4435.53	0.0829077	1.05915	0.0311978	2.65749	0.00787253	0.0290723
ARHGAP1	6493.27	0.0827334	1.05902	0.0238254	3.47248	0.000515671	0.00284441
RTCB	4345.11	0.0826686	1.05898	0.0285881	2.89172	0.00383144	0.0158247
ARMC10	4377.26	0.0826638	1.05897	0.0282356	2.92765	0.00341538	0.0143664
ZNF74	3554.52	0.0824292	1.0588	0.0306056	2.69327	0.00707548	0.026545
XPOT	21014.1	0.0823539	1.05874	0.0158183	5.20622	1.92721e-07	2.12363e-06
FAM210A	2136.8	0.0822401	1.05866	0.0388547	2.11661	0.0342931	0.0969233
MARCKS	77245.4	0.0821174	1.05857	0.0141351	5.80948	6.26682e-09	8.49508e-08
RAB11A	12224.1	0.0820963	1.05856	0.0197376	4.15939	3.19103e-05	0.00023538
LRRC40	2493.62	0.0820056	1.05849	0.0366242	2.23911	0.0251489	0.0757387
MBTPS2	2700.95	0.0820014	1.05849	0.0357257	2.2953	0.0217157	0.0670031
IPPK	2299.5	0.0817949	1.05833	0.0374394	2.18473	0.0289089	0.0846358
RIPK1	3777.43	0.0817423	1.0583	0.0299545	2.72888	0.00635494	0.0242577
CDCA7L	4656.6	0.0817317	1.05829	0.0278761	2.93197	0.00336822	0.0141846
NABP2	2448.15	0.0817167	1.05828	0.0358536	2.27918	0.0226564	0.0691924
CD3EAP	2427.43	0.081669	1.05824	0.0387683	2.10659	0.0351529	0.0987704
USP53	3512.13	0.0814777	1.0581	0.0315798	2.58006	0.00987831	0.035004
ARHGEF2	4197.81	0.0814727	1.0581	0.0293964	2.77152	0.00557956	0.0217388
AGK	3164.84	0.0814582	1.05809	0.0352546	2.31057	0.0208565	0.0647973
TRIM38	2196.17	0.0812085	1.0579	0.0385312	2.10761	0.0350652	0.098601
DNTTIP2	5729.9	0.0812007	1.0579	0.0253529	3.20281	0.00136092	0.00655772
MRPS22	3236.8	0.0811638	1.05787	0.0349746	2.32065	0.0203059	0.0634708
PSMA4	9486.68	0.0811517	1.05786	0.0198055	4.09744	4.17751e-05	0.000301037
JAGN1	3899.61	0.0810482	1.05779	0.0303353	2.67175	0.00754574	0.028053
NOL8	3875.32	0.0810451	1.05778	0.0326945	2.47886	0.0131804	0.0445202
APH1A	14949.6	0.0810114	1.05776	0.0164515	4.92426	8.46793e-07	8.39722e-06
TAOK3	3593.55	0.0809592	1.05772	0.0324423	2.49548	0.0125786	0.0428198
PPP1R26	2519.96	0.0809296	1.0577	0.0362891	2.23014	0.0257384	0.0772583
C19orf53	2443.09	0.0808469	1.05764	0.0363562	2.22374	0.0261656	0.0782471
RNF14	2280.75	0.0807706	1.05758	0.0377102	2.14187	0.0322037	0.0923806
NBN	8172.07	0.0806053	1.05746	0.0218802	3.68394	0.000229658	0.00139641
ZNF629	2415.98	0.0806035	1.05746	0.0369099	2.18379	0.0289777	0.0847853
TAF13	3172.71	0.080586	1.05745	0.0319376	2.52323	0.0116282	0.0400579
HMGB1	9436.11	0.0805095	1.05739	0.0206458	3.89957	9.63645e-05	0.000638976
KIF16B	3276.14	0.080486	1.05737	0.0313142	2.57027	0.0101618	0.0358143
TSG101	6109.95	0.0804295	1.05733	0.0237441	3.38734	0.000705734	0.00372272
CALCOCO1	3904.85	0.080389	1.0573	0.02992	2.6868	0.00721402	0.0269592
SRPRA	7705.69	0.080229	1.05719	0.0229902	3.48971	0.000483554	0.00268997
PSMB5	8595.15	0.0801819	1.05715	0.0218152	3.67551	0.000237376	0.00143434
SESN2	4918.63	0.080179	1.05715	0.0266158	3.01246	0.0025914	0.011422
SARS	18609.3	0.080164	1.05714	0.0172507	4.647	3.36803e-06	3.00591e-05
SLC9A8	4813.93	0.0800497	1.05705	0.0269235	2.97323	0.00294687	0.0126664
LHPP	2891.01	0.0800412	1.05705	0.0334197	2.39503	0.016619	0.0541002
PSMA5	5986.44	0.0799279	1.05697	0.0262468	3.04524	0.00232495	0.0104398
UFM1	9475.64	0.0799189	1.05696	0.0221791	3.60335	0.000314146	0.00183644
CHRAC1	4062.87	0.0799175	1.05696	0.0301422	2.65135	0.00801718	0.0295079
VPS72	3789	0.0798309	1.05689	0.03026	2.63817	0.00833558	0.0304846
RCN2	8424.96	0.0798178	1.05688	0.0247112	3.23003	0.00123777	0.00605154
RPL13	87032.2	0.0797198	1.05681	0.0125776	6.33823	2.3242e-10	3.73562e-09
TRIM35	2214.51	0.0796895	1.05679	0.0378845	2.10349	0.0354234	0.0993943
CASP7	4534.2	0.0796344	1.05675	0.0274286	2.90334	0.00369211	0.0153775
PDLIM4	3336.47	0.0796236	1.05674	0.0361966	2.19976	0.0278242	0.0821629
PARN	3065.52	0.0795657	1.0567	0.0328732	2.42038	0.0155042	0.0510261
TTC1	2807.47	0.0795495	1.05669	0.0338447	2.35043	0.0187518	0.0594855
MAP1B	2786.65	0.0795209	1.05667	0.0356221	2.23235	0.0255921	0.0768834
ALDH18A1	10502	0.079461	1.05662	0.0212127	3.74592	0.000179737	0.00112632
TCAF1	3125.76	0.0794589	1.05662	0.0321859	2.46874	0.0135588	0.0455521
NACA	21914.9	0.0794562	1.05662	0.016999	4.67418	2.95126e-06	2.67381e-05
DNAJB11	6908.18	0.079452	1.05662	0.0227375	3.49431	0.000475285	0.00265116
SNRPB2	5163.04	0.0793274	1.05653	0.0261071	3.03853	0.00237734	0.0106219
INPP1	2871.31	0.0792998	1.05651	0.0341269	2.32368	0.0201428	0.0630297
ANXA7	10422.4	0.0792926	1.0565	0.0189627	4.18151	2.89579e-05	0.000215705
ICE2	4001.36	0.0792777	1.05649	0.0307386	2.57909	0.00990618	0.0350729
HDAC11	3435.82	0.0791471	1.05639	0.0311292	2.54253	0.0110052	0.0383196
SLC25A3	18574.9	0.0790685	1.05634	0.0153115	5.164	2.41724e-07	2.62932e-06
FAM111A	3539.06	0.0790327	1.05631	0.0302373	2.61375	0.00895549	0.0322915
RPL31	23611.6	0.078947	1.05625	0.0163046	4.84202	1.28529e-06	1.23617e-05
SLC35F2	3527.65	0.0788327	1.05616	0.0312594	2.52189	0.0116726	0.0401927
RPS19	43409.6	0.0788194	1.05615	0.0162216	4.85892	1.18029e-06	1.1436e-05
XPNPEP1	4909.93	0.0787709	1.05612	0.0265719	2.96444	0.00303231	0.0129908
MYH14	23947.3	0.0787574	1.05611	0.0165727	4.75223	2.0119e-06	1.86992e-05
GTF3C3	4371.97	0.0786783	1.05605	0.0281924	2.79076	0.00525842	0.0207255
DEDD	4035.61	0.0783781	1.05583	0.0295153	2.65551	0.00791887	0.0291984
UCHL5	5085.96	0.078295	1.05577	0.0273023	2.8677	0.00413461	0.0169115
VPS29	2379.42	0.0782437	1.05573	0.0369646	2.11672	0.0342838	0.0969158
COA7	3251.39	0.0781028	1.05563	0.0350452	2.22863	0.0258387	0.0775107
OTUD6B-AS1	2932.95	0.078019	1.05557	0.034452	2.26457	0.023539	0.0715077
RAP2C	5826.45	0.0780025	1.05556	0.0249	3.13263	0.0017325	0.00806948
FAM177A1	2967.22	0.0778913	1.05547	0.033733	2.30905	0.0209407	0.0650027
[truncated: 3,135 more rows]
